# Supplementary material for: Endometrial senescence is mediated by interleukin 17 receptor B signaling
Source: Cell Commun Signal. 2024 Jul 15;22:363. doi: 10.1186/s12964-024-01740-5 (PMC11247761; doi:10.1186/s12964-024-01740-5)
Supplement: Supplementary file 8 — Additional file 8: Fig. S8. Original, uncropped immunoblots of Fig.1B, 1D, 5B-C and 6A-B. Red regions are saturated areas. [file 12964_2024_1740_MOESM8_ESM.zip]

Archive with 3 entries (3 files):
- Figure S8_1.TIF
- Figure S8_2.TIF
- Figure S8_3.TIF
