# Supplementary material for: Endometrial senescence is mediated by interleukin 17 receptor B signaling
Source: Cell Commun Signal. 2024 Jul 15;22:363. doi: 10.1186/s12964-024-01740-5 (PMC11247761; doi:10.1186/s12964-024-01740-5)
Supplement: Supplementary file 9 — Additional file 9: Table. SI. Correlation analysis of all genes differentially expressed in two groups of aged and young mice for significant associations (P < 0.001) with differential IL17RB expression via Pearson's correlation analysis. We subjected the 425 genes thus identified to ontology analysis, yielding four Gene Ontology (GO) terms with P value < 0.01. [file 12964_2024_1740_MOESM9_ESM.xlsx]

## Sheet: note
Supplementary Table SI_note
colum name of	meaning
GO analysis sheets
GO.ID	GO ID
Term	GO term
Annotated	the number of genes annotated to 'GO ID'
Significant	the number of differentially expressed genes in 'Annotated'
Expected	the expectation value of existence of annotated genes
pval	p-value of Fisher's Exact Test
genesymbol	symbols of differentially expressed genes in 'Annotated'

## Sheet: pearson
Supplementary Table SI_pearson
GeneID	GeneSymbol	p.value	Correlation Coefficient
ENSMUSG00000041153	Osgin2	4.53226e-12	0.961094
ENSMUSG00000031147	Magix	8.9508e-11	0.946417
ENSMUSG00000027257	Pacsin3	4.22172e-10	0.936658
ENSMUSG00000059325	Hopx	1.5101e-09	0.92728
ENSMUSG00000053552	Ebf4	3.45257e-09	0.920439
ENSMUSG00000035493	Tgfbi	3.54232e-09	0.920217
ENSMUSG00000028158	Mttp	4.50332e-09	0.918103
ENSMUSG00000050520	Cldn8	1.5278e-08	0.906405
ENSMUSG00000015968	Cacna1d	1.89405e-08	0.904174
ENSMUSG00000035640	Cbarp	2.47551e-08	0.901316
ENSMUSG00000046603	Tcaim	3.0804e-08	0.898916
ENSMUSG00000035818	Plekhs1	5.26578e-08	0.892769
ENSMUSG00000001334	Fndc5	5.98337e-08	0.891247
ENSMUSG00000036832	Lpar3	7.33844e-08	0.888768
ENSMUSG00000085421	4732490B19Rik	7.38284e-08	0.888693
ENSMUSG00000023007	Prpf40b	7.77405e-08	0.888057
ENSMUSG00000037025	Foxa2	8.72397e-08	0.886621
ENSMUSG00000021509	Slc25a48	9.24921e-08	0.885885
ENSMUSG00000038347	Tcte2	9.31912e-08	0.88579
ENSMUSG00000054702	Ap1s3	1.50742e-07	0.879539
ENSMUSG00000089736	Tgfbr3l	1.66127e-07	0.878233
ENSMUSG00000052563	D930048N14Rik	1.95163e-07	0.876035
ENSMUSG00000025902	Sox17	3.86099e-07	0.866245
ENSMUSG00000075033	Nxpe3	3.86882e-07	0.866215
ENSMUSG00000029049	Morn1	4.08443e-07	0.865402
ENSMUSG00000097504	4930516B21Rik	4.75238e-07	0.863104
ENSMUSG00000023827	Agpat4	4.85534e-07	0.862776
ENSMUSG00000018042	Cyb5r3	5.56662e-07	0.86066
ENSMUSG00000070939	Tgfbrap1	5.78948e-07	0.860046
ENSMUSG00000024462	Gabbr1	5.90708e-07	0.859731
ENSMUSG00000042359	Osbpl6	6.61074e-07	0.85795
ENSMUSG00000003762	Coq8b	7.85817e-07	0.855168
ENSMUSG00000054708	Ankrd24	8.69962e-07	0.853504
ENSMUSG00000026832	Cytip	8.70115e-07	0.853501
ENSMUSG00000035126	Wdr78	9.61109e-07	0.851854
ENSMUSG00000030340	Scnn1a	1.01423e-06	0.850955
ENSMUSG00000020894	Vamp2	1.10564e-06	0.849501
ENSMUSG00000021461	Fancc	1.29222e-06	0.846833
ENSMUSG00000014245	Pigl	1.3169e-06	0.846506
ENSMUSG00000026870	Cutal	1.36042e-06	0.845943
ENSMUSG00000035713	Usp35	1.37143e-06	0.845802
ENSMUSG00000045639	Zfp629	1.98443e-06	0.83923
ENSMUSG00000052221	Ppp1r36	2.02196e-06	0.838889
ENSMUSG00000004661	Arid3b	2.05098e-06	0.838629
ENSMUSG00000034949	Zfr2	2.16233e-06	0.83766
ENSMUSG00000023912	Slc25a27	2.18228e-06	0.837491
ENSMUSG00000102018	Iqank1	2.22254e-06	0.837154
ENSMUSG00000024039	Cbs	2.63533e-06	0.833979
ENSMUSG00000091985	Gm17354	2.78602e-06	0.832928
ENSMUSG00000039963	Ccdc40	2.85223e-06	0.832482
ENSMUSG00000027843	Ptpn22	2.94703e-06	0.831858
ENSMUSG00000027854	Sike1	3.26129e-06	0.829911
ENSMUSG00000024403	Atp6v1g2	3.77677e-06	0.827048
ENSMUSG00000004187	Kifc2	3.91035e-06	0.826362
ENSMUSG00000037432	Fer1l5	4.01866e-06	0.825821
ENSMUSG00000035877	Zhx3	4.35787e-06	0.824205
ENSMUSG00000032308	Ulk3	4.53651e-06	0.823397
ENSMUSG00000021125	Arg2	4.57927e-06	0.823208
ENSMUSG00000033350	Chst2	5.039e-06	0.821267
ENSMUSG00000084803	5830444B04Rik	5.17871e-06	0.820708
ENSMUSG00000103715	4933431K14Rik	5.33367e-06	0.820103
ENSMUSG00000033327	Tnxb	5.54326e-06	0.819309
ENSMUSG00000089810	Gm16536	5.54346e-06	0.819308
ENSMUSG00000038700	Hoxb5	5.94271e-06	0.817866
ENSMUSG00000063049	Ing2	6.00338e-06	0.817654
ENSMUSG00000048486	Fitm2	6.10093e-06	0.817317
ENSMUSG00000024033	Rsph1	6.10918e-06	0.817289
ENSMUSG00000041193	Pla2g5	6.1926e-06	0.817005
ENSMUSG00000040663	Clcf1	6.2841e-06	0.816698
ENSMUSG00000020610	Amz2	6.67468e-06	0.815428
ENSMUSG00000046561	Arsj	6.8725e-06	0.81481
ENSMUSG00000019945	Cabcoco1	7.35929e-06	0.813351
ENSMUSG00000073600	Prob1	8.0242e-06	0.81149
ENSMUSG00000059326	Csf2ra	8.35894e-06	0.810604
ENSMUSG00000020604	Arsg	8.4993e-06	0.810241
ENSMUSG00000018651	Tada2a	9.88574e-06	0.806916
ENSMUSG00000053646	Plxnb1	1.00682e-05	0.80651
ENSMUSG00000029714	Gigyf1	1.05154e-05	0.805539
ENSMUSG00000043753	Dmrta1	1.0851e-05	0.804835
ENSMUSG00000055717	Slain1	1.10879e-05	0.804349
ENSMUSG00000085971	Gm15411	1.1128e-05	0.804267
ENSMUSG00000054752	Fsd1l	1.18875e-05	0.802772
ENSMUSG00000022701	Ccdc191	1.19129e-05	0.802724
ENSMUSG00000097405	D630044L22Rik	1.23203e-05	0.801957
ENSMUSG00000017734	Dbndd2	1.24893e-05	0.801646
ENSMUSG00000025505	Tmem80	1.27569e-05	0.80116
ENSMUSG00000037370	Enpp1	1.30513e-05	0.800636
ENSMUSG00000034333	Zbed4	1.30544e-05	0.80063
ENSMUSG00000030545	Pex11a	1.33533e-05	0.800109
ENSMUSG00000023809	Rps6ka2	1.35582e-05	0.799757
ENSMUSG00000085645	Hoxb5os	1.42637e-05	0.79858
ENSMUSG00000030287	Itpr2	1.44127e-05	0.798338
ENSMUSG00000038425	Poli	1.4822e-05	0.797684
ENSMUSG00000011658	Fuz	1.48418e-05	0.797653
ENSMUSG00000028133	Rwdd3	1.58151e-05	0.796161
ENSMUSG00000030309	Caprin2	1.58891e-05	0.796051
ENSMUSG00000044134	Pheta1	1.66418e-05	0.794956
ENSMUSG00000036864	Proser3	1.68694e-05	0.794633
ENSMUSG00000057766	Ankrd29	1.80186e-05	0.793059
ENSMUSG00000025766	D3Ertd751e	1.86697e-05	0.792206
ENSMUSG00000026638	Irf6	1.90071e-05	0.791774
ENSMUSG00000023764	Sfi1	2.02101e-05	0.790286
ENSMUSG00000087366	Junos	2.0437e-05	0.790014
ENSMUSG00000038390	Gpr162	2.05551e-05	0.789874
ENSMUSG00000061028	Clasrp	2.07446e-05	0.78965
ENSMUSG00000051550	Zfp579	2.12604e-05	0.789049
ENSMUSG00000024935	Slc1a1	2.15008e-05	0.788774
ENSMUSG00000046157	Tmem229b	2.34703e-05	0.786611
ENSMUSG00000022019	Tdrd3	2.35413e-05	0.786536
ENSMUSG00000096957	E230013L22Rik	2.36042e-05	0.78647
ENSMUSG00000063354	Slc39a4	2.38481e-05	0.786214
ENSMUSG00000048826	Dact2	2.41099e-05	0.785943
ENSMUSG00000027820	Mme	2.47573e-05	0.785282
ENSMUSG00000063605	Ccdc102a	2.53793e-05	0.784661
ENSMUSG00000037621	Atoh8	2.57765e-05	0.784271
ENSMUSG00000049721	Gal3st1	2.60281e-05	0.784027
ENSMUSG00000040841	Six5	2.6834e-05	0.783259
ENSMUSG00000027894	Slc6a17	2.73562e-05	0.782771
ENSMUSG00000024500	Ppp2r2b	2.81145e-05	0.782078
ENSMUSG00000042510	AA986860	2.86593e-05	0.78159
ENSMUSG00000007659	Bcl2l1	2.88033e-05	0.781462
ENSMUSG00000022223	Sdr39u1	2.93345e-05	0.780996
ENSMUSG00000039715	Wdr34	3.2982e-05	0.777979
ENSMUSG00000038671	Arfrp1	3.36753e-05	0.777439
ENSMUSG00000045045	Lrfn4	3.39207e-05	0.77725
ENSMUSG00000063652	Slc22a21	3.39736e-05	0.777209
ENSMUSG00000024193	Phf1	3.52467e-05	0.776249
ENSMUSG00000097284	ENSMUSG00000097284	3.53394e-05	0.77618
ENSMUSG00000044566	Cage1	3.59911e-05	0.775701
ENSMUSG00000024793	Tnfrsf25	3.65166e-05	0.775321
ENSMUSG00000053411	Cbx7	3.73095e-05	0.774755
ENSMUSG00000090761	Gm17201	3.73236e-05	0.774745
ENSMUSG00000024948	Map4k2	3.74398e-05	0.774663
ENSMUSG00000040928	S100pbp	3.82374e-05	0.774107
ENSMUSG00000090330	9130221H12Rik	3.85627e-05	0.773882
ENSMUSG00000003271	Sult2b1	3.91436e-05	0.773486
ENSMUSG00000011008	Mcoln2	3.95032e-05	0.773243
ENSMUSG00000100075	1700018L02Rik	4.00397e-05	0.772885
ENSMUSG00000043207	Zmpste24	4.11003e-05	0.772188
ENSMUSG00000053647	Gper1	4.15312e-05	0.771909
ENSMUSG00000032534	Cep63	4.31567e-05	0.77088
ENSMUSG00000059423	Zfp933	4.31604e-05	0.770878
ENSMUSG00000030322	Mbd4	4.32526e-05	0.770821
ENSMUSG00000035824	Tk2	4.41207e-05	0.770286
ENSMUSG00000051977	Prdm9	4.44553e-05	0.770082
ENSMUSG00000039865	Slc44a3	4.72306e-05	0.768442
ENSMUSG00000040414	Slc25a28	4.75388e-05	0.768265
ENSMUSG00000057948	Unc13d	4.96441e-05	0.767082
ENSMUSG00000002346	Slc25a42	5.01579e-05	0.7668
ENSMUSG00000041354	Rgl2	5.0639e-05	0.766538
ENSMUSG00000029166	Mapre3	5.07954e-05	0.766453
ENSMUSG00000052430	Bmpr1b	5.09412e-05	0.766375
ENSMUSG00000085566	A730017L22Rik	5.33475e-05	0.765103
ENSMUSG00000047501	Cldn4	5.34525e-05	0.765049
ENSMUSG00000028681	Ptch2	5.67274e-05	0.763398
ENSMUSG00000040327	Cul9	5.76675e-05	0.76294
ENSMUSG00000024163	Mapk8ip3	5.76841e-05	0.762932
ENSMUSG00000038637	Lrrc56	6.04445e-05	0.761622
ENSMUSG00000024137	E4f1	6.16988e-05	0.761044
ENSMUSG00000024570	Rbfa	6.1904e-05	0.760951
ENSMUSG00000031762	Mt2	6.19722e-05	0.76092
ENSMUSG00000092981	Mir5125	6.33984e-05	0.760277
ENSMUSG00000027329	Spef1	6.36449e-05	0.760167
ENSMUSG00000038954	Supt3	6.39326e-05	0.76004
ENSMUSG00000020424	Castor1	6.47296e-05	0.759689
ENSMUSG00000029726	Mepce	6.48975e-05	0.759615
ENSMUSG00000044250	Pced1b	6.65392e-05	0.758905
ENSMUSG00000040189	Ccdc114	6.75256e-05	0.758486
ENSMUSG00000030967	Zranb1	6.85953e-05	0.758037
ENSMUSG00000085028	Slc2a4rg-ps	7.06486e-05	0.757192
ENSMUSG00000075600	Zc3h3	7.0857e-05	0.757108
ENSMUSG00000029060	Mib2	7.08652e-05	0.757105
ENSMUSG00000018347	Zkscan6	7.10981e-05	0.75701
ENSMUSG00000048232	Fbxo10	7.22226e-05	0.756559
ENSMUSG00000029490	Mfsd7a	7.40232e-05	0.755849
ENSMUSG00000029757	Dync1i1	7.4375e-05	0.755712
ENSMUSG00000020865	Abcc3	7.52478e-05	0.755375
ENSMUSG00000023266	Frs3	7.54569e-05	0.755295
ENSMUSG00000039620	Trmt9b	7.62581e-05	0.754989
ENSMUSG00000022610	Mapk12	7.74839e-05	0.754526
ENSMUSG00000005682	Pan2	7.88424e-05	0.75402
ENSMUSG00000051669	AU021092	8.09731e-05	0.753242
ENSMUSG00000025491	Ifitm1	8.18451e-05	0.752929
ENSMUSG00000041477	Dcp1b	8.31952e-05	0.75245
ENSMUSG00000097768	2310043M15Rik	8.91097e-05	0.750426
ENSMUSG00000049670	Morn4	9.53586e-05	0.74841
ENSMUSG00000045763	Basp1	9.62087e-05	0.748144
ENSMUSG00000030882	Dnhd1	9.72034e-05	0.747836
ENSMUSG00000021411	Pxdc1	9.77916e-05	0.747656
ENSMUSG00000107096	Gm43597	9.81387e-05	0.747549
ENSMUSG00000025407	Gli1	9.86943e-05	0.74738
ENSMUSG00000046546	Fam43a	0.000101152	0.74664
ENSMUSG00000021646	Mccc2	0.000101519	0.746531
ENSMUSG00000097101	1810034E14Rik	0.000102393	0.746273
ENSMUSG00000032561	Acpp	0.000105015	0.745509
ENSMUSG00000027428	Rbbp9	0.000105382	0.745403
ENSMUSG00000043833	2900005J15Rik	0.000105924	0.745247
ENSMUSG00000105957	Gm43254	0.000106149	0.745183
ENSMUSG00000059493	Nhs	0.000108032	0.744649
ENSMUSG00000033805	Ephx4	0.00010843	0.744538
ENSMUSG00000003378	Grik5	0.000108999	0.744378
ENSMUSG00000059714	Flot1	0.000110187	0.744048
ENSMUSG00000042961	Egflam	0.000110351	0.744003
ENSMUSG00000028150	Rorc	0.000112353	0.743454
ENSMUSG00000043257	Pigv	0.000114764	0.742805
ENSMUSG00000037541	Shank2	0.000116705	0.74229
ENSMUSG00000049295	Zfp219	0.000117886	0.74198
ENSMUSG00000030281	Il17rc	0.000118131	0.741917
ENSMUSG00000040502	March9	0.000120314	0.741353
ENSMUSG00000033434	Gtpbp6	0.000123427	0.740563
ENSMUSG00000079334	Naa80	0.000125941	0.739938
ENSMUSG00000068551	Zfp467	0.000126789	0.73973
ENSMUSG00000073565	Prr16	0.000131329	0.738634
ENSMUSG00000035545	Leng8	0.000133608	0.738097
ENSMUSG00000026409	Pfkfb2	0.000136555	0.737413
ENSMUSG00000040268	Plekha1	0.000138958	0.736865
ENSMUSG00000038593	Tctn1	0.000143219	0.735913
ENSMUSG00000039159	Ube2h	0.000144762	0.735574
ENSMUSG00000062906	Hdac10	0.000144982	0.735526
ENSMUSG00000021340	Gpld1	0.000145912	0.735323
ENSMUSG00000021476	Habp4	0.000152232	0.733977
ENSMUSG00000020882	Cacnb1	0.00015548	0.733303
ENSMUSG00000106617	Gm36266	0.000156949	0.733002
ENSMUSG00000042647	Acad12	0.000157499	0.73289
ENSMUSG00000049878	Rlf	0.000160143	0.732357
ENSMUSG00000040729	Cep126	0.000160485	0.732289
ENSMUSG00000026176	Ctdsp1	0.000160629	0.73226
ENSMUSG00000040434	Large2	0.000164383	0.731517
ENSMUSG00000021271	Zfp839	0.000166192	0.731165
ENSMUSG00000006958	Chrd	0.000169267	0.730572
ENSMUSG00000006218	Fam131c	0.000169713	0.730487
ENSMUSG00000009145	Dqx1	0.000175134	0.729468
ENSMUSG00000031174	Rpgr	0.000179186	0.728724
ENSMUSG00000043664	Tmem221	0.00017921	0.72872
ENSMUSG00000042810	Krba1	0.000182122	0.728194
ENSMUSG00000033669	Zfp7	0.000183932	0.727871
ENSMUSG00000034771	Tle2	0.000184989	0.727683
ENSMUSG00000044968	Napepld	0.00018649	0.727419
ENSMUSG00000022756	Slc7a4	0.000187497	0.727242
ENSMUSG00000055692	Tmem191c	0.000191258	0.72659
ENSMUSG00000041540	Sox5	0.000191401	0.726565
ENSMUSG00000023980	Taf8	0.000191402	0.726565
ENSMUSG00000057637	Prdm2	0.00019143	0.72656
ENSMUSG00000031853	Map3k21	0.000199727	0.725161
ENSMUSG00000016552	Foxred2	0.000201848	0.724811
ENSMUSG00000079179	Rab10os	0.000204601	0.724362
ENSMUSG00000042992	Borcs5	0.000206733	0.724017
ENSMUSG00000018012	Rac3	0.000212887	0.72304
ENSMUSG00000022529	Zfp263	0.000214266	0.722825
ENSMUSG00000026102	Inpp1	0.000215537	0.722627
ENSMUSG00000089715	Cbx6	0.000218198	0.722216
ENSMUSG00000046826	Fam187b	0.000221933	0.721647
ENSMUSG00000036941	Elac1	0.000221997	0.721637
ENSMUSG00000090086	AI480526	0.000226089	0.721023
ENSMUSG00000024186	Rgs11	0.000228084	0.720727
ENSMUSG00000071103	1700029J07Rik	0.000230119	0.720428
ENSMUSG00000048200	Cracr2b	0.000234065	0.719853
ENSMUSG00000039166	Akap7	0.000234145	0.719842
ENSMUSG00000006395	Hyi	0.000236969	0.719436
ENSMUSG00000043088	Il17re	0.000240648	0.718913
ENSMUSG00000043290	Zfp784	0.000242688	0.718626
ENSMUSG00000028701	Lurap1	0.000246704	0.718068
ENSMUSG00000014554	Dguok	0.000246833	0.71805
ENSMUSG00000034285	Nipsnap1	0.000247339	0.71798
ENSMUSG00000036555	Iqce	0.000250563	0.717538
ENSMUSG00000087150	BC064078	0.000255505	0.71687
ENSMUSG00000003752	Itpkc	0.000255687	0.716846
ENSMUSG00000035829	Ppp1r26	0.000256408	0.716749
ENSMUSG00000028919	Arhgef19	0.00025746	0.716609
ENSMUSG00000024325	Ring1	0.000258695	0.716445
ENSMUSG00000055923	Aasdh	0.000261463	0.716079
ENSMUSG00000055065	Ddx17	0.000262203	0.715982
ENSMUSG00000031169	Porcn	0.000263759	0.715779
ENSMUSG00000040415	Dtx3	0.000271924	0.714728
ENSMUSG00000041794	Myrip	0.000274069	0.714456
ENSMUSG00000044068	Zrsr1	0.00027762	0.71401
ENSMUSG00000032763	Ilvbl	0.000281944	0.713474
ENSMUSG00000062175	Tgif2	0.000283724	0.713256
ENSMUSG00000055809	Dnaaf3	0.000296002	0.711778
ENSMUSG00000089989	Gm45713	0.000299823	0.711329
ENSMUSG00000047040	Prr15l	0.000301271	0.711161
ENSMUSG00000076435	Acsf2	0.000304271	0.710813
ENSMUSG00000040123	Zmym5	0.000306043	0.710609
ENSMUSG00000058709	Egln2	0.000307562	0.710435
ENSMUSG00000031959	Wdr59	0.00030906	0.710264
ENSMUSG00000001127	Araf	0.000309751	0.710186
ENSMUSG00000031706	Rfx1	0.000310547	0.710095
ENSMUSG00000029053	Prkcz	0.000312554	0.709868
ENSMUSG00000026456	Cyb5r1	0.000312967	0.709822
ENSMUSG00000023087	Noct	0.000315891	0.709494
ENSMUSG00000018861	Fdxr	0.000318724	0.709178
ENSMUSG00000003199	Mpnd	0.000321387	0.708884
ENSMUSG00000106978	N4bp2os	0.000325208	0.708466
ENSMUSG00000006356	Crip2	0.00032877	0.708079
ENSMUSG00000091811	Inafm1	0.000329633	0.707986
ENSMUSG00000032067	Pts	0.000332254	0.707705
ENSMUSG00000006850	Tmco6	0.000333683	0.707552
ENSMUSG00000063972	Nr6a1	0.000336208	0.707284
ENSMUSG00000032827	Ppp1r9a	0.000341017	0.706777
ENSMUSG00000070803	Cited4	0.000356708	0.705167
ENSMUSG00000031790	Mmp15	0.000356828	0.705155
ENSMUSG00000027582	Zgpat	0.00035932	0.704905
ENSMUSG00000020773	Trim47	0.000359864	0.70485
ENSMUSG00000051790	Nlgn2	0.000365894	0.704252
ENSMUSG00000045409	Trim39	0.000369292	0.703919
ENSMUSG00000038517	Tbkbp1	0.000370931	0.703759
ENSMUSG00000042105	Inpp5f	0.000377601	0.703114
ENSMUSG00000051890	Klhdc1	0.000388969	0.702038
ENSMUSG00000064307	Lrrc51	0.000391554	0.701797
ENSMUSG00000047714	Ppp1r2	0.000399818	0.701035
ENSMUSG00000018537	Pcgf2	0.000406489	0.70043
ENSMUSG00000051166	Eml5	0.000407814	0.700311
ENSMUSG00000005947	Itgae	0.000420111	0.699221
ENSMUSG00000022999	Lmbr1l	0.000423493	0.698926
ENSMUSG00000041375	Ccdc9	0.000424484	0.69884
ENSMUSG00000097348	ENSMUSG00000097348	0.00042777	0.698556
ENSMUSG00000028709	Mob3c	0.000433541	0.698061
ENSMUSG00000025145	Lrrc45	0.000435277	0.697914
ENSMUSG00000048911	Rnf24	0.000439816	0.69753
ENSMUSG00000039676	Capsl	0.000440636	0.697461
ENSMUSG00000038725	Pkhd1l1	0.000440712	0.697455
ENSMUSG00000015291	Gdi1	0.000446152	0.697
ENSMUSG00000027522	Stx16	0.000450473	0.696642
ENSMUSG00000040938	Slc16a11	0.000453766	0.696371
ENSMUSG00000092274	Neat1	0.000467494	0.695261
ENSMUSG00000060002	Chpt1	0.000469922	0.695067
ENSMUSG00000054648	Zfp869	0.000472372	0.694873
ENSMUSG00000068299	Nat8f4	0.000478932	0.694356
ENSMUSG00000052698	Tln2	0.000480624	0.694224
ENSMUSG00000062785	Kcnc3	0.00048265	0.694066
ENSMUSG00000063428	Ddo	0.000492618	0.693298
ENSMUSG00000025377	Tepsin	0.000496267	0.69302
ENSMUSG00000034656	Cacna1a	0.000501144	0.692652
ENSMUSG00000032046	Abhd12	0.000501677	0.692611
ENSMUSG00000047843	Bri3	0.000504759	0.69238
ENSMUSG00000058318	Phf21a	0.000511051	0.691912
ENSMUSG00000032425	Zfp949	0.000512363	0.691815
ENSMUSG00000002006	Pdzd4	0.000522955	0.691039
ENSMUSG00000026578	Ccdc181	0.000524524	0.690926
ENSMUSG00000040829	Zmynd15	0.000526264	0.6908
ENSMUSG00000032788	Pdxk	0.00052858	0.690633
ENSMUSG00000048450	Msx1	0.000529363	0.690576
ENSMUSG00000044712	Slc38a6	0.000529834	0.690543
ENSMUSG00000047115	Fam221a	0.000530747	0.690477
ENSMUSG00000023150	Ivns1abp	0.000543096	0.689601
ENSMUSG00000097885	5031434O11Rik	0.000549665	0.689141
ENSMUSG00000038072	Galnt11	0.000555949	0.688706
ENSMUSG00000072893	4933439C10Rik	0.000556775	0.688649
ENSMUSG00000037773	Pced1a	0.000559832	0.688439
ENSMUSG00000038884	Shfl	0.000561328	0.688337
ENSMUSG00000028878	Fam76a	0.000561579	0.68832
ENSMUSG00000048997	Atxn7l2	0.000567964	0.687886
ENSMUSG00000074733	Zfp950	0.00056833	0.687861
ENSMUSG00000026080	Chst10	0.000570586	0.687709
ENSMUSG00000070473	Cldn3	0.000572703	0.687566
ENSMUSG00000005951	Shpk	0.000573912	0.687485
ENSMUSG00000014837	4931428F04Rik	0.000599377	0.685809
ENSMUSG00000050295	Foxc1	0.000612248	0.684985
ENSMUSG00000025209	Twnk	0.000614443	0.684846
ENSMUSG00000015711	Prune1	0.000618911	0.684564
ENSMUSG00000085396	Firre	0.00062154	0.684399
ENSMUSG00000049191	Rtl5	0.000623054	0.684304
ENSMUSG00000022469	Rapgef3	0.000624709	0.684201
ENSMUSG00000050947	Amigo1	0.000625795	0.684133
ENSMUSG00000073236	2500004C02Rik	0.000629274	0.683917
ENSMUSG00000040563	Plppr2	0.000631479	0.68378
ENSMUSG00000032295	Man2c1	0.000631803	0.68376
ENSMUSG00000014158	Trpv4	0.000633272	0.68367
ENSMUSG00000063564	Col23a1	0.000643276	0.683057
ENSMUSG00000040859	Bsdc1	0.000644557	0.682979
ENSMUSG00000005102	Eif2ak4	0.000644763	0.682966
ENSMUSG00000021495	Fam193b	0.000664775	0.681767
ENSMUSG00000026930	Gpsm1	0.000664875	0.681761
ENSMUSG00000029074	Ttll10	0.000669814	0.68147
ENSMUSG00000022099	Dmtn	0.000671602	0.681365
ENSMUSG00000045193	Cirbp	0.00067864	0.680954
ENSMUSG00000041343	Ankrd42	0.000692237	0.68017
ENSMUSG00000050730	Arhgap42	0.000695132	0.680005
ENSMUSG00000026773	Pfkfb3	0.000699725	0.679744
ENSMUSG00000037443	Cep85	0.000700453	0.679703
ENSMUSG00000048878	Hexim1	0.000705984	0.679391
ENSMUSG00000036459	Wtip	0.000712593	0.679021
ENSMUSG00000021265	Slc25a29	0.000721051	0.678552
ENSMUSG00000020893	Per1	0.000730751	0.678019
ENSMUSG00000029560	Snx8	0.000732519	0.677923
ENSMUSG00000060260	Pwwp2b	0.000741984	0.67741
ENSMUSG00000038895	Zfp653	0.000743975	0.677303
ENSMUSG00000038502	Ptov1	0.000744512	0.677274
ENSMUSG00000037995	Igsf9	0.000748532	0.677058
ENSMUSG00000051427	Ccdc157	0.000784631	0.675166
ENSMUSG00000099881	2810013P06Rik	0.000785118	0.675141
ENSMUSG00000041975	Mettl8	0.000785512	0.675121
ENSMUSG00000066152	Slc31a2	0.000788333	0.674977
ENSMUSG00000024426	Atat1	0.000789834	0.6749
ENSMUSG00000045064	Zc2hc1c	0.000802918	0.674236
ENSMUSG00000106864	Gtf3c2	0.000804336	0.674165
ENSMUSG00000087177	E130307A14Rik	0.000809425	0.673909
ENSMUSG00000039713	Plekhg5	0.000810371	0.673862
ENSMUSG00000033594	Spata2l	0.000813937	0.673684
ENSMUSG00000039307	Hexdc	0.00081416	0.673673
ENSMUSG00000100280	Gm28417	0.000818764	0.673444
ENSMUSG00000020019	Ntn4	0.000821677	0.6733
ENSMUSG00000044244	Il20rb	0.000825951	0.67309
ENSMUSG00000021752	Kctd6	0.000839989	0.672404
ENSMUSG00000022696	Sidt1	0.000848385	0.671999
ENSMUSG00000105703	Gm43305	0.000855703	0.671648
ENSMUSG00000098374	Gm28043	0.000874103	0.670778
ENSMUSG00000031539	Ap3m2	0.000875351	0.670719
ENSMUSG00000026941	Mamdc4	0.00088921	0.670075
ENSMUSG00000085829	Gm4285	0.000889956	0.67004
ENSMUSG00000022194	Pabpn1	0.000897153	0.669709
ENSMUSG00000029833	Trim24	0.000905025	0.66935
ENSMUSG00000034570	Inpp5j	0.000907329	0.669245
ENSMUSG00000048924	Ccdc125	0.000922694	0.668552
ENSMUSG00000010021	Kif19a	0.000924327	0.668479
ENSMUSG00000041012	Cmtm8	0.000931292	0.668169
ENSMUSG00000053644	Aldh7a1	0.000937412	0.667898
ENSMUSG00000040219	Ttc12	0.000942752	0.667662
ENSMUSG00000023795	Pisd-ps2	0.000949111	0.667384
ENSMUSG00000075511	1700001L05Rik	0.000954626	0.667143
ENSMUSG00000037989	Wnk2	0.000962305	0.66681
ENSMUSG00000097787	2700046G09Rik	0.000973339	0.666336
ENSMUSG00000006313	Upk1a	0.000983313	0.665911
ENSMUSG00000043065	Spice1	0.000984188	0.665874
ENSMUSG00000061207	Stk19	0.000988074	0.665709
ENSMUSG00000024132	Eci1	0.00100788	0.66488
ENSMUSG00000032449	Slc25a36	0.00101186	0.664715
ENSMUSG00000074282	Zfp94	0.00102329	0.664244
ENSMUSG00000002625	Akap8l	0.00102463	0.664189
ENSMUSG00000032842	Abcc10	0.001035	0.663766
ENSMUSG00000014606	Slc25a11	0.0010416	0.663499
ENSMUSG00000038437	Mllt6	0.00105892	0.662804
ENSMUSG00000011158	Brf1	0.00106001	0.662761
ENSMUSG00000049823	Zbtb12	0.00106273	0.662652
ENSMUSG00000039110	Mycbpap	0.00106977	0.662374
ENSMUSG00000025223	Ldb1	0.00107035	0.662351
ENSMUSG00000052763	Zfp212	0.00107312	0.662241
ENSMUSG00000015971	Actr8	0.00108048	0.661952
ENSMUSG00000058239	Usf2	0.00108067	0.661945
ENSMUSG00000014503	Pkd2l2	0.00108349	0.661835
ENSMUSG00000037446	Tulp1	0.00108515	0.66177
ENSMUSG00000070461	9230112E08Rik	0.00109468	0.661399
ENSMUSG00000038777	Sema6c	0.00109612	0.661344
ENSMUSG00000044952	Kctd21	0.00110327	0.661068
ENSMUSG00000078484	ENSMUSG00000078484	0.00110414	0.661034
ENSMUSG00000005413	Hmox1	0.00112544	-0.660222
ENSMUSG00000036840	Siah1a	0.00112992	0.660053
ENSMUSG00000071632	2510002D24Rik	0.00113507	0.659859
ENSMUSG00000038418	Egr1	0.00113692	0.65979
ENSMUSG00000036225	Kctd1	0.00113957	0.65969
ENSMUSG00000036281	Snapc4	0.00114322	0.659554
ENSMUSG00000075590	Nrbp2	0.00115185	0.659233
ENSMUSG00000063646	Jakmip1	0.00116221	0.65885
ENSMUSG00000028391	Wdr31	0.00116239	0.658843
ENSMUSG00000027932	Slc27a3	0.00116246	0.658841
ENSMUSG00000000325	Arvcf	0.00116877	0.658609
ENSMUSG00000020455	Trim11	0.00120197	0.657407
ENSMUSG00000028573	Fggy	0.00120817	0.657186
ENSMUSG00000020776	Fbf1	0.00120903	0.657155
ENSMUSG00000024220	Zfp523	0.00123284	0.656314
ENSMUSG00000031398	Plxna3	0.00123333	0.656297
ENSMUSG00000023034	Nr4a1	0.00123344	0.656293
ENSMUSG00000103183	Gm37090	0.0012335	0.656291
ENSMUSG00000033819	Ppp1r16a	0.00123473	0.656248
ENSMUSG00000031391	L1cam	0.0012499	0.655721
ENSMUSG00000048731	Ggnbp1	0.00126782	0.655104
ENSMUSG00000054021	Sirt5	0.00129953	0.654031
ENSMUSG00000042340	Ctf1	0.0013227	0.653261
ENSMUSG00000046605	B3gntl1	0.00132405	0.653216
ENSMUSG00000024101	Washc1	0.00133937	0.652713
ENSMUSG00000051675	Trim32	0.00135415	0.652233
ENSMUSG00000072847	A530017D24Rik	0.0013623	0.65197
ENSMUSG00000052395	Rft1	0.00136749	0.651803
ENSMUSG00000032579	Hemk1	0.00138399	0.651277
ENSMUSG00000104435	Gm37422	0.00140825	0.650512
ENSMUSG00000030410	Dmwd	0.00140837	0.650508
ENSMUSG00000039623	Ap5z1	0.00141026	0.650449
ENSMUSG00000042797	Aqp11	0.00141286	0.650368
ENSMUSG00000025486	Sirt3	0.00141908	0.650174
ENSMUSG00000018924	Alox15	0.00143395	0.649714
ENSMUSG00000075012	Fjx1	0.0014365	0.649635
ENSMUSG00000005672	Kit	0.00144071	0.649506
ENSMUSG00000021120	Pigh	0.00144512	0.649371
ENSMUSG00000068742	Cry2	0.00145083	0.649196
ENSMUSG00000031755	Bbs2	0.0014606	0.648899
ENSMUSG00000097320	Tmem147os	0.00146383	0.648801
ENSMUSG00000002486	Tchp	0.00147443	0.648481
ENSMUSG00000029096	Htra3	0.0014747	0.648473
ENSMUSG00000073910	Mob3b	0.00147798	0.648374
ENSMUSG00000020774	Aspa	0.00148156	0.648266
ENSMUSG00000053964	Lgals4	0.00149103	0.647983
ENSMUSG00000022091	Sorbs3	0.00150222	0.647651
ENSMUSG00000087138	Gm15545	0.00151	0.647421
ENSMUSG00000087165	2010001A14Rik	0.00151132	0.647382
ENSMUSG00000052117	D630039A03Rik	0.00152186	0.647072
ENSMUSG00000018900	Slc22a5	0.00152335	0.647028
ENSMUSG00000026576	Atp1b1	0.00152615	0.646946
ENSMUSG00000047632	Fgfbp3	0.00152871	0.646872
ENSMUSG00000035513	Ntng2	0.00153116	0.6468
ENSMUSG00000021097	Clmn	0.00153321	0.64674
ENSMUSG00000020744	Slc25a19	0.00153595	0.646661
ENSMUSG00000038540	Tmc3	0.00154212	0.646481
ENSMUSG00000022228	Zscan26	0.00154495	0.6464
ENSMUSG00000025722	Wdr73	0.00155001	0.646253
ENSMUSG00000037463	Fbxo27	0.00157883	0.645428
ENSMUSG00000039686	Zer1	0.00159656	0.644927
ENSMUSG00000046058	Eid2	0.00161868	0.644308
ENSMUSG00000052407	Ccdc171	0.00163123	0.643959
ENSMUSG00000053483	Usp21	0.00163174	0.643946
ENSMUSG00000030590	Fam98c	0.00164065	0.6437
ENSMUSG00000059851	Kmt5c	0.00164822	0.643492
ENSMUSG00000010054	Tusc2	0.0016576	0.643236
ENSMUSG00000037211	Spry1	0.00168334	0.642538
ENSMUSG00000056648	Hoxb8	0.00168771	0.642421
ENSMUSG00000031214	Ophn1	0.0016893	0.642378
ENSMUSG00000042826	Fgf11	0.0016975	0.642158
ENSMUSG00000028977	Casz1	0.00170528	0.641951
ENSMUSG00000002804	Nudt14	0.00170859	0.641863
ENSMUSG00000000184	Ccnd2	0.00171233	0.641763
ENSMUSG00000097797	Gm26901	0.00172218	0.641503
ENSMUSG00000044148	1810030O07Rik	0.00172674	0.641382
ENSMUSG00000029830	Svopl	0.00173905	0.641059
ENSMUSG00000024354	Slc23a1	0.00174406	0.640928
ENSMUSG00000057778	Cyb5d2	0.00176051	0.6405
ENSMUSG00000039759	Thap3	0.00177889	0.640026
ENSMUSG00000105881	4932422M17Rik	0.0017922	0.639685
ENSMUSG00000033880	Lgals3bp	0.00179395	-0.63964
ENSMUSG00000072763	5430403G16Rik	0.00180727	0.639301
ENSMUSG00000057176	Ccdc189	0.00182209	0.638927
ENSMUSG00000023452	Pisd	0.00183727	0.638546
ENSMUSG00000100017	2410022M11Rik	0.0018413	0.638445
ENSMUSG00000075327	Zbtb2	0.00184788	0.638281
ENSMUSG00000087095	Emx2os	0.00184948	0.638241
ENSMUSG00000001062	Vps9d1	0.0018653	0.637849
ENSMUSG00000048706	Lurap1l	0.00188478	0.63737
ENSMUSG00000022899	Slc15a2	0.0019119	0.636711
ENSMUSG00000054893	Zfp667	0.00192378	0.636424
ENSMUSG00000048445	Ccdc57	0.00193051	0.636262
ENSMUSG00000029438	Bcl7a	0.00193395	0.63618
ENSMUSG00000026342	Slc35f5	0.00193584	0.636135
ENSMUSG00000034820	Cpsf7	0.00194972	0.635804
ENSMUSG00000018378	Cuedc1	0.00197424	0.635223
ENSMUSG00000073627	C130036L24Rik	0.00199599	0.634714
ENSMUSG00000032594	Ip6k1	0.00199932	0.634636
ENSMUSG00000027936	Crtc2	0.00200905	0.63441
ENSMUSG00000001783	Rtcb	0.00200973	0.634394
ENSMUSG00000009733	Tfcp2	0.00201615	0.634246
ENSMUSG00000029456	Acad10	0.00201757	0.634213
ENSMUSG00000097242	ENSMUSG00000097242	0.00202555	0.634029
ENSMUSG00000042632	Pla2g6	0.00202967	0.633934
ENSMUSG00000030323	Ift122	0.0020331	0.633855
ENSMUSG00000025235	Bbs4	0.00205203	0.633422
ENSMUSG00000032239	Rp9	0.00207176	0.632974
ENSMUSG00000054942	Miga1	0.00208571	0.63266
ENSMUSG00000067629	Syngap1	0.00209789	0.632387
ENSMUSG00000031144	Syp	0.00210003	0.632339
ENSMUSG00000038967	Pdk2	0.00210203	0.632294
ENSMUSG00000005718	Tfap4	0.00212974	0.631679
ENSMUSG00000025082	Vwa2	0.00213109	0.631649
ENSMUSG00000086610	Gm15408	0.00213541	0.631554
ENSMUSG00000023707	Ogfod2	0.0021357	0.631548
ENSMUSG00000026203	Dnajb2	0.00213603	0.63154
ENSMUSG00000022292	Rrm2b	0.00214103	0.63143
ENSMUSG00000042073	Abhd14b	0.00214141	0.631422
ENSMUSG00000011267	Zfp296	0.00217381	0.630714
ENSMUSG00000023806	Rsph3b	0.00220393	0.630064
ENSMUSG00000002871	Tpra1	0.0022395	0.629306
ENSMUSG00000044876	Zfp444	0.0022418	0.629257
ENSMUSG00000031504	Rab20	0.00224442	0.629202
ENSMUSG00000024962	Vegfb	0.00224615	0.629165
ENSMUSG00000056458	Mok	0.00224947	0.629095
ENSMUSG00000046056	Sbsn	0.00225404	0.628999
ENSMUSG00000031723	Txnl4b	0.00228996	0.628248
ENSMUSG00000042625	Safb2	0.00229625	0.628117
ENSMUSG00000060380	C030014I23Rik	0.00231346	0.627762
ENSMUSG00000009097	Tbx1	0.00232263	0.627573
ENSMUSG00000102101	Zbtb11os1	0.00232766	0.62747
ENSMUSG00000039850	Endov	0.00238193	0.626368
ENSMUSG00000021245	Mlh3	0.0023825	0.626357
ENSMUSG00000032314	Etfa	0.00239111	-0.626184
ENSMUSG00000000561	Wdr77	0.00240246	0.625957
ENSMUSG00000030337	Vamp1	0.00243656	0.62528
ENSMUSG00000106019	Gm43672	0.00246533	0.624716
ENSMUSG00000031833	Mast3	0.00248606	0.624312
ENSMUSG00000087259	2610035D17Rik	0.00251151	0.623821
ENSMUSG00000103839	Gm37607	0.00251252	0.623801
ENSMUSG00000058886	Deaf1	0.00251416	0.62377
ENSMUSG00000043671	Dpy19l3	0.00252696	0.623524
ENSMUSG00000099478	Gm28370	0.00255822	0.622929
ENSMUSG00000038208	Pgap3	0.0025692	0.622722
ENSMUSG00000097042	Gm17491	0.00258026	0.622514
ENSMUSG00000052364	B630019K06Rik	0.00258756	0.622377
ENSMUSG00000071604	Fam189a2	0.00258914	0.622347
ENSMUSG00000053929	Cyhr1	0.00260817	0.621991
ENSMUSG00000031949	Adat1	0.00261592	0.621847
ENSMUSG00000024892	Pcx	0.00262095	0.621754
ENSMUSG00000053746	Ptrh1	0.0026226	-0.621723
ENSMUSG00000006476	Nsmf	0.00265116	0.621196
ENSMUSG00000040936	Ulk4	0.0026572	0.621085
ENSMUSG00000026792	Lrsam1	0.00269798	0.620342
ENSMUSG00000033253	Szt2	0.00270047	0.620297
ENSMUSG00000063065	Mapk3	0.00270711	0.620177
ENSMUSG00000035246	Pcyt1b	0.00273084	0.61975
ENSMUSG00000038831	Ralgps1	0.00273167	0.619735
ENSMUSG00000022685	Parn	0.00274022	0.619582
ENSMUSG00000073609	D2hgdh	0.00274866	0.619431
ENSMUSG00000006641	Slc5a6	0.00278075	0.618862
ENSMUSG00000006205	Htra1	0.00278104	-0.618857
ENSMUSG00000020142	Slc1a4	0.0027982	0.618555
ENSMUSG00000032667	Pon2	0.00282868	0.618022
ENSMUSG00000070733	Fryl	0.00284741	0.617696
ENSMUSG00000042419	Nfkbil1	0.00284752	0.617694
ENSMUSG00000031066	Usp11	0.00284974	0.617656
ENSMUSG00000028222	Calb1	0.00285322	0.617596
ENSMUSG00000006342	Susd2	0.0028583	0.617508
ENSMUSG00000070709	Zfp974	0.00286288	0.617429
ENSMUSG00000078234	Klhdc7a	0.00286878	0.617328
ENSMUSG00000058756	Thra	0.0028767	0.617192
ENSMUSG00000024055	Cyp4f13	0.00289466	0.616884
ENSMUSG00000021903	Galnt15	0.00289759	0.616834
ENSMUSG00000028958	Tmub1	0.0029028	0.616745
ENSMUSG00000022562	Oplah	0.0029062	0.616687
ENSMUSG00000061959	Ces1e	0.00291623	0.616517
ENSMUSG00000037017	Zscan21	0.00292232	0.616414
ENSMUSG00000022124	Fbxl3	0.00294438	0.616041
ENSMUSG00000026199	Ankzf1	0.00295464	0.615869
ENSMUSG00000028519	Dab1	0.00297236	0.615572
ENSMUSG00000020453	Patz1	0.00299089	0.615263
ENSMUSG00000038143	Stox2	0.00299996	0.615113
ENSMUSG00000055862	Izumo4	0.00301807	0.614814
ENSMUSG00000030800	Prss8	0.00302696	0.614667
ENSMUSG00000022178	Ajuba	0.00302779	0.614654
ENSMUSG00000062470	Fbxl12os	0.00305428	0.61422
ENSMUSG00000030701	Plekhb1	0.0030581	0.614157
ENSMUSG00000034177	Rnf43	0.00306374	0.614066
ENSMUSG00000078490	Cfap74	0.00307469	0.613887
ENSMUSG00000010154	Spire2	0.00308781	0.613675
ENSMUSG00000047084	Ngrn	0.00310905	0.613332
ENSMUSG00000023044	Csad	0.00311208	0.613284
ENSMUSG00000024592	C330018D20Rik	0.0031633	0.612466
ENSMUSG00000032714	Syde1	0.00316419	0.612452
ENSMUSG00000029722	Agfg2	0.00316686	0.61241
ENSMUSG00000044367	Slc16a13	0.00316828	0.612387
ENSMUSG00000028383	Hsdl2	0.00317468	0.612286
ENSMUSG00000018415	Gid4	0.00321465	0.611657
ENSMUSG00000002763	Pex6	0.00322121	0.611555
ENSMUSG00000038520	Tbc1d17	0.00325651	0.611006
ENSMUSG00000034121	Mks1	0.00325901	0.610968
ENSMUSG00000030852	Tacc2	0.00328205	0.610612
ENSMUSG00000029273	Sult1d1	0.00329057	0.610482
ENSMUSG00000036615	Rfxap	0.00329336	0.610439
ENSMUSG00000020752	Recql5	0.00330017	0.610334
ENSMUSG00000002109	Ddb2	0.0033431	0.609681
ENSMUSG00000002409	Dyrk1b	0.00334729	0.609618
ENSMUSG00000049940	Pgrmc2	0.00338624	0.609032
ENSMUSG00000046314	Stxbp6	0.00341744	0.608566
ENSMUSG00000032177	Pde4a	0.00343807	0.60826
ENSMUSG00000024045	Akap8	0.0034413	0.608213
ENSMUSG00000060470	Adgrg3	0.00344712	0.608127
ENSMUSG00000002396	Ocel1	0.00345411	0.608024
ENSMUSG00000084799	Ino80dos	0.00347637	0.607697
ENSMUSG00000043090	Zfp866	0.00348931	0.607507
ENSMUSG00000034245	Hdac11	0.00350923	0.607217
ENSMUSG00000030688	Stard10	0.00352628	0.60697
ENSMUSG00000049300	Prmt6	0.00356982	0.606343
ENSMUSG00000048856	Slc25a47	0.0035735	0.60629
ENSMUSG00000032329	Hmg20a	0.00359179	0.606028
ENSMUSG00000102252	Snrpn	0.00361477	0.605702
ENSMUSG00000045251	Zfp688	0.0036331	0.605442
ENSMUSG00000033961	Zfp446	0.00363401	0.60543
ENSMUSG00000051098	Mblac2	0.00363734	0.605382
ENSMUSG00000056938	Acbd4	0.00363929	0.605355
ENSMUSG00000026860	Sh3glb2	0.00365169	0.60518
ENSMUSG00000097814	Panct2	0.00366704	0.604965
ENSMUSG00000099597	ENSMUSG00000099597	0.00369114	0.604628
ENSMUSG00000107023	Gm42715	0.00372015	0.604225
ENSMUSG00000003198	Zfp959	0.00372038	0.604222
ENSMUSG00000029047	Pex10	0.0037491	0.603826
ENSMUSG00000035620	Ric8b	0.00376713	0.603578
ENSMUSG00000070814	Zswim9	0.00379516	0.603195
ENSMUSG00000033628	Pik3c3	0.0038154	0.60292
ENSMUSG00000102644	Thap6	0.00390921	0.601661
ENSMUSG00000033720	Sfxn5	0.00392076	0.601508
ENSMUSG00000021466	Ptch1	0.00397463	0.600798
ENSMUSG00000054737	Zfp182	0.0039748	0.600796
ENSMUSG00000018040	Rrp7a	0.00398149	0.600708
ENSMUSG00000032333	Stoml1	0.0040257	0.600132
ENSMUSG00000046329	Slc25a23	0.00402905	0.600089
ENSMUSG00000003134	Tbc1d8	0.00404076	0.599937
ENSMUSG00000046792	Zfp787	0.0040946	0.599245
ENSMUSG00000033721	Vav3	0.00411641	0.598967
ENSMUSG00000020173	Cobl	0.00413105	0.598781
ENSMUSG00000044231	Nhlrc1	0.00413348	0.59875
ENSMUSG00000031166	Wdr13	0.00413363	0.598748
ENSMUSG00000031840	Rab3a	0.00414489	0.598606
ENSMUSG00000024206	Rfx2	0.00415423	0.598488
ENSMUSG00000055897	Ppp4r1l-ps	0.00417596	0.598214
ENSMUSG00000026495	Efcab2	0.00419112	0.598023
ENSMUSG00000030884	Uqcrc2	0.00421207	-0.597761
ENSMUSG00000036492	Rnf39	0.00423179	0.597515
ENSMUSG00000029279	Brdt	0.00424389	0.597365
ENSMUSG00000028344	Invs	0.00425634	0.597211
ENSMUSG00000073062	Zxdb	0.00428451	0.596863
ENSMUSG00000044937	Ttc41	0.00428458	0.596862
ENSMUSG00000052369	Tmem106c	0.00429617	0.59672
ENSMUSG00000098178	Gm42418	0.0043003	0.596669
ENSMUSG00000068917	Clk2	0.00432421	0.596376
ENSMUSG00000063531	Sema3e	0.00435926	0.59595
ENSMUSG00000039199	Zdhhc1	0.00438392	0.595651
ENSMUSG00000040365	Trim41	0.00438629	0.595622
ENSMUSG00000079429	Mroh2a	0.0043892	0.595587
ENSMUSG00000044197	Gpr146	0.00439372	0.595533
ENSMUSG00000035828	Pim3	0.00441289	0.595302
ENSMUSG00000074064	Mlycd	0.00446916	0.59463
ENSMUSG00000030126	Tmcc1	0.00452583	0.59396
ENSMUSG00000002799	Jag2	0.00453781	0.593819
ENSMUSG00000035873	Pawr	0.00456679	0.59348
ENSMUSG00000028411	Aptx	0.00456998	0.593442
ENSMUSG00000024843	Chka	0.00457678	0.593363
ENSMUSG00000050989	Selenon	0.00458918	0.593219
ENSMUSG00000078435	AU041133	0.00462935	0.592753
ENSMUSG00000019039	Dalrd3	0.00463038	0.592741
ENSMUSG00000042500	Ago4	0.00469603	0.591988
ENSMUSG00000039115	Itga9	0.00470598	0.591875
ENSMUSG00000020886	Dlg4	0.00473736	0.591518
ENSMUSG00000018820	Zfyve27	0.00475187	0.591354
ENSMUSG00000040220	Gas8	0.00475606	0.591307
ENSMUSG00000071014	Ndufb6	0.00475891	-0.591275
ENSMUSG00000038893	Fam117a	0.00476493	0.591207
ENSMUSG00000022761	Lztr1	0.00477408	0.591104
ENSMUSG00000037239	Spred3	0.00477415	0.591103
ENSMUSG00000037622	Wdtc1	0.00478826	0.590945
ENSMUSG00000029175	Slc35f6	0.00478917	-0.590934
ENSMUSG00000097340	ENSMUSG00000097340	0.00481478	0.590648
ENSMUSG00000039781	Cep131	0.0048504	0.590251
ENSMUSG00000002668	Dennd1c	0.00485487	0.590201
ENSMUSG00000023966	Rsph9	0.00486778	0.590058
ENSMUSG00000042453	Reln	0.00491329	0.589556
ENSMUSG00000025823	Pdia4	0.00491343	-0.589555
ENSMUSG00000087331	1810021B22Rik	0.00496254	0.589017
ENSMUSG00000022843	Clcn2	0.00497535	0.588878
ENSMUSG00000056228	Cars2	0.0049942	0.588673
ENSMUSG00000085385	Snhg17	0.00501156	0.588485
ENSMUSG00000059772	Slx1b	0.00501366	0.588463
ENSMUSG00000022617	Chkb	0.00503444	0.588238
ENSMUSG00000038876	Rnf146	0.00504105	0.588167
ENSMUSG00000036957	Lrfn3	0.00504171	0.58816
ENSMUSG00000009563	Tor2a	0.00506535	-0.587906
ENSMUSG00000027589	Pcmtd2	0.00506654	0.587894
ENSMUSG00000028249	Sdcbp	0.00506672	-0.587892
ENSMUSG00000058881	Zfp516	0.00507063	0.58785
ENSMUSG00000022540	Rogdi	0.00508829	0.587661
ENSMUSG00000020386	Sar1b	0.00509244	-0.587617
ENSMUSG00000015377	Dennd6b	0.00510843	0.587446
ENSMUSG00000009739	Pou6f1	0.00512019	0.587321
ENSMUSG00000030685	Kctd13	0.00512304	0.587291
ENSMUSG00000072694	1500011B03Rik	0.00512844	0.587234
ENSMUSG00000032531	Amotl2	0.00518058	0.586683
ENSMUSG00000022817	Itgb5	0.00519134	0.58657
ENSMUSG00000036246	Gmip	0.00519767	0.586504
ENSMUSG00000078684	5830417I10Rik	0.0052227	0.586242
ENSMUSG00000070604	Vsig10l	0.00524684	0.58599
ENSMUSG00000001794	Capns1	0.00524714	-0.585987
ENSMUSG00000040877	Wdr25	0.00526696	0.585781
ENSMUSG00000055991	Zkscan5	0.00528014	0.585645
ENSMUSG00000028104	Polr3gl	0.00528193	0.585626
ENSMUSG00000030276	Ttll3	0.00528984	0.585544
ENSMUSG00000042328	Hps4	0.00530271	0.585411
ENSMUSG00000022297	Fzd6	0.00531274	0.585308
ENSMUSG00000030733	Sh2b1	0.00535229	0.584902
ENSMUSG00000038485	Socs7	0.00536059	0.584817
ENSMUSG00000024299	Adamts10	0.00537459	0.584674
ENSMUSG00000021662	Arhgef28	0.00537562	0.584664
ENSMUSG00000032582	Rbm6	0.00538495	0.584569
ENSMUSG00000037907	Ankrd13b	0.00540332	0.584382
ENSMUSG00000034341	Wbp2	0.00546972	0.583711
ENSMUSG00000030064	Frmd4b	0.00549908	0.583416
ENSMUSG00000032300	1700017B05Rik	0.00553499	0.583058
ENSMUSG00000040774	Cept1	0.00557761	-0.582635
ENSMUSG00000030814	Bcl7c	0.00558768	0.582536
ENSMUSG00000092187	Gm20457	0.00560437	0.582371
ENSMUSG00000040410	Fbxl4	0.00561859	0.582231
ENSMUSG00000039982	Dtx4	0.00562156	0.582202
ENSMUSG00000040562	Gstm2	0.00563403	0.582079
ENSMUSG00000042423	Fbrs	0.00563404	0.582079
ENSMUSG00000050064	Zfp697	0.00565764	0.581848
ENSMUSG00000028755	Cda	0.00566187	-0.581807
ENSMUSG00000022199	Slc22a17	0.00566572	0.581769
ENSMUSG00000055707	Klhl26	0.00567807	0.581649
ENSMUSG00000022550	Adck5	0.00569137	0.581519
ENSMUSG00000029165	Agbl5	0.00571784	0.581262
ENSMUSG00000046694	Tent5b	0.00574029	0.581045
ENSMUSG00000073147	5031425E22Rik	0.00581088	0.580367
ENSMUSG00000028957	Per3	0.00582635	0.580219
ENSMUSG00000036948	Map11	0.00583414	0.580144
ENSMUSG00000044150	Bclaf3	0.00586114	0.579888
ENSMUSG00000040183	Ankrd6	0.00587065	0.579797
ENSMUSG00000026655	Fam107b	0.0058716	0.579788
ENSMUSG00000098176	Ccdc166	0.00587372	0.579768
ENSMUSG00000058402	Zfp420	0.00588305	0.57968
ENSMUSG00000024442	Dele1	0.00591109	0.579415
ENSMUSG00000031808	Slc27a1	0.00603572	0.57825
ENSMUSG00000036278	Macrod1	0.00604486	0.578166
ENSMUSG00000074577	Ripor3	0.0060615	0.578012
ENSMUSG00000015476	Prrt1	0.0060657	0.577973
ENSMUSG00000026131	Dst	0.00608196	0.577823
ENSMUSG00000032267	Usp28	0.00610308	0.577629
ENSMUSG00000056153	Socs6	0.00610495	0.577612
ENSMUSG00000028879	Stx12	0.00614274	-0.577266
ENSMUSG00000032123	Dpagt1	0.00620906	-0.576663
ENSMUSG00000016940	Kctd2	0.00621079	0.576647
ENSMUSG00000041961	Znrf3	0.00623409	0.576436
ENSMUSG00000082286	Pisd-ps1	0.00624227	0.576363
ENSMUSG00000092416	Zfp141	0.00624442	0.576343
ENSMUSG00000071477	Zfp777	0.00624565	0.576332
ENSMUSG00000035530	Eif1	0.00624979	0.576295
ENSMUSG00000073684	Faap20	0.00627634	0.576056
ENSMUSG00000061898	Rbak	0.0062915	0.57592
ENSMUSG00000032607	Amt	0.00629653	0.575875
ENSMUSG00000093803	Ppp2r3d	0.00630072	0.575838
ENSMUSG00000038271	Iffo1	0.00632794	0.575595
ENSMUSG00000052676	Zmat1	0.00633283	0.575551
ENSMUSG00000071359	Tbpl1	0.00635902	0.575318
ENSMUSG00000032599	Ip6k2	0.00644831	0.57453
ENSMUSG00000022270	Retreg1	0.00645974	0.57443
ENSMUSG00000040435	Ppp1r15a	0.00646773	0.57436
ENSMUSG00000073758	Sh3d21	0.00652095	0.573896
ENSMUSG00000015942	Gtf2ird2	0.00658493	0.573342
ENSMUSG00000034673	Pbx2	0.00658854	0.573311
ENSMUSG00000027276	Jag1	0.00659868	0.573223
ENSMUSG00000020230	Prmt2	0.00660436	0.573175
ENSMUSG00000079511	Gm42688	0.00660996	0.573126
ENSMUSG00000057367	Birc2	0.00661274	0.573103
ENSMUSG00000062101	Zfp119b	0.00663133	0.572943
ENSMUSG00000028582	Cc2d1b	0.00668289	0.572502
ENSMUSG00000052738	Suclg1	0.006686	-0.572476
ENSMUSG00000028654	Mycl	0.00670955	0.572275
ENSMUSG00000008305	Tle1	0.00674722	0.571956
ENSMUSG00000034235	Usp54	0.00675109	0.571924
ENSMUSG00000026404	Ddx59	0.00676482	0.571808
ENSMUSG00000022545	Ercc4	0.00677282	0.57174
ENSMUSG00000027642	Rpn2	0.00680247	-0.571491
ENSMUSG00000025257	Ribc1	0.00681375	0.571396
ENSMUSG00000039037	St6galnac5	0.00681982	0.571345
ENSMUSG00000085882	2610507I01Rik	0.00685651	0.571039
ENSMUSG00000043384	Gprasp1	0.00688076	0.570837
ENSMUSG00000055835	Zfp1	0.00689177	0.570745
ENSMUSG00000021728	Emb	0.00690128	0.570666
ENSMUSG00000005897	Nr2c1	0.00691621	0.570542
ENSMUSG00000019579	Mydgf	0.00691692	-0.570537
ENSMUSG00000032719	Sbspon	0.0069406	0.570341
ENSMUSG00000020785	Camkk1	0.00694865	0.570274
ENSMUSG00000034663	Bmp2k	0.00695853	0.570193
ENSMUSG00000038797	Zscan2	0.00695906	0.570188
ENSMUSG00000029919	Hpgds	0.00702181	0.569673
ENSMUSG00000037007	Zfp113	0.00704629	0.569473
ENSMUSG00000031145	Prickle3	0.00709928	0.569042
ENSMUSG00000049184	Purg	0.00715787	0.568569
ENSMUSG00000001211	Agpat3	0.00719699	0.568255
ENSMUSG00000026880	Stom	0.00719914	-0.568238
ENSMUSG00000028756	Pink1	0.00726227	0.567734
ENSMUSG00000024942	Capn1	0.00726309	0.567727
ENSMUSG00000097174	Gm4890	0.00731019	0.567353
ENSMUSG00000058997	Vwa8	0.0073117	0.567341
ENSMUSG00000101304	Plet1os	0.00732361	0.567247
ENSMUSG00000026925	Inpp5e	0.00737627	0.566832
ENSMUSG00000042570	Mier2	0.00741336	0.566542
ENSMUSG00000070527	Mkrn3	0.00743294	0.566389
ENSMUSG00000042942	Greb1l	0.0074743	0.566067
ENSMUSG00000038065	Mturn	0.00748641	0.565972
ENSMUSG00000022994	Adcy6	0.0075128	0.565768
ENSMUSG00000019428	Fkbp8	0.00754326	0.565533
ENSMUSG00000005983	1700037C18Rik	0.00756948	0.565331
ENSMUSG00000062761	Zfp512	0.00757344	0.5653
ENSMUSG00000020100	Slc29a3	0.007579	0.565258
ENSMUSG00000031534	Smim19	0.00758393	0.56522
ENSMUSG00000042138	Msantd2	0.00758435	0.565217
ENSMUSG00000043881	Kbtbd7	0.00760808	0.565035
ENSMUSG00000024349	Tmem173	0.00761356	-0.564993
ENSMUSG00000027291	Vps39	0.00767021	0.56456
ENSMUSG00000032121	Tmem218	0.0077039	0.564305
ENSMUSG00000045466	Zfp956	0.00772031	0.56418
ENSMUSG00000025950	Idh1	0.00772302	-0.56416
ENSMUSG00000072258	Taf1a	0.00780167	0.563568
ENSMUSG00000021809	Nudt13	0.00782302	0.563408
ENSMUSG00000000085	Scmh1	0.00786708	0.563079
ENSMUSG00000038836	Agbl3	0.00788469	0.562948
ENSMUSG00000053137	Mapk11	0.00791059	0.562755
ENSMUSG00000020718	Polg2	0.00794073	0.562532
ENSMUSG00000022340	Sybu	0.00796383	0.562361
ENSMUSG00000019261	Map1s	0.00797489	0.56228
ENSMUSG00000020888	Dvl2	0.00800958	0.562025
ENSMUSG00000029198	Grpel1	0.00803075	-0.56187
ENSMUSG00000029120	Ppp2r2c	0.00809283	0.561416
ENSMUSG00000019997	Ccn2	0.00809834	0.561376
ENSMUSG00000057133	Chd6	0.00810535	0.561325
ENSMUSG00000034799	Unc13a	0.00816874	0.560866
ENSMUSG00000003437	Paf1	0.00818076	0.560779
ENSMUSG00000033545	Znrf1	0.00821618	0.560524
ENSMUSG00000052298	Cdc42se2	0.0082517	0.560269
ENSMUSG00000041775	Mapk1ip1	0.00826464	0.560177
ENSMUSG00000029587	Zfp12	0.00831263	0.559834
ENSMUSG00000051359	Ncald	0.0083248	0.559747
ENSMUSG00000028710	Atpaf1	0.00837769	0.559372
ENSMUSG00000052751	Repin1	0.00838154	0.559345
ENSMUSG00000025337	Sbds	0.00840335	0.559191
ENSMUSG00000038564	Ift172	0.00841779	0.559089
ENSMUSG00000049555	Tmie	0.0084605	0.558789
ENSMUSG00000055866	Per2	0.00851351	0.558418
ENSMUSG00000087385	Frg2f1	0.00852543	0.558335
ENSMUSG00000053286	Trmt1l	0.0085336	0.558278
ENSMUSG00000008822	Acyp1	0.00853514	0.558267
ENSMUSG00000032076	Cadm1	0.00858778	0.557901
ENSMUSG00000037344	Slc12a9	0.00860921	0.557753
ENSMUSG00000044317	Gpr4	0.00861203	0.557733
ENSMUSG00000000711	Rab5b	0.00861927	0.557683
ENSMUSG00000039316	Rftn1	0.00862929	0.557614
ENSMUSG00000037003	Tns2	0.00870686	0.55708
ENSMUSG00000013593	Ndufs2	0.00871376	-0.557033
ENSMUSG00000028385	Snx30	0.00872862	0.556931
ENSMUSG00000022094	Slc39a14	0.00877981	0.556582
ENSMUSG00000053333	Dis3l2	0.0087818	0.556568
ENSMUSG00000001666	Ddt	0.00878236	-0.556564
ENSMUSG00000033502	Cdc14a	0.00890522	0.555733
ENSMUSG00000035944	Ttc38	0.00893587	0.555527
ENSMUSG00000020788	Atp2a3	0.00895778	0.55538
ENSMUSG00000030725	Lipt2	0.00897057	0.555295
ENSMUSG00000030380	Mzf1	0.00897065	0.555294
ENSMUSG00000024240	Epc1	0.00902727	0.554916
ENSMUSG00000034171	Faah	0.00903718	0.55485
ENSMUSG00000020083	Fam241b	0.00906144	0.554689
ENSMUSG00000022420	Dnal4	0.00906619	0.554658
ENSMUSG00000021974	Fgf9	0.00909329	0.554478
ENSMUSG00000097820	E530011L22Rik	0.00910219	0.554419
ENSMUSG00000018341	Il12rb2	0.00910237	0.554418
ENSMUSG00000037363	Letm2	0.00913839	0.554181
ENSMUSG00000019826	Zbtb24	0.00918736	0.553859
ENSMUSG00000021576	Pdcd6	0.00927469	-0.553288
ENSMUSG00000026679	Enkur	0.00928232	0.553238
ENSMUSG00000034248	Slc25a37	0.00931323	0.553037
ENSMUSG00000066235	Pomgnt2	0.00932579	0.552956
ENSMUSG00000052144	Ppp4r2	0.00935549	0.552764
ENSMUSG00000063015	Ccni	0.00939417	0.552514
ENSMUSG00000023088	Abcc1	0.00941968	0.55235
ENSMUSG00000042616	Oscp1	0.00942079	0.552343
ENSMUSG00000040596	Pogk	0.00945996	0.552092
ENSMUSG00000040651	Tasor	0.00948379	0.551939
ENSMUSG00000027931	Npr1	0.00949303	0.55188
ENSMUSG00000020387	Jade2	0.0095154	0.551738
ENSMUSG00000025159	Mms19	0.00954162	0.551571
ENSMUSG00000028343	Erp44	0.0095751	-0.551358
ENSMUSG00000054387	Mdm4	0.00959869	0.551208
ENSMUSG00000038500	Prr3	0.00961748	0.55109
ENSMUSG00000080316	Spaca6	0.0097011	0.550563
ENSMUSG00000063714	Sp3os	0.00975636	0.550217
ENSMUSG00000041355	Ssr2	0.00985797	-0.549585
ENSMUSG00000032913	Lrig2	0.00986555	0.549538
ENSMUSG00000036867	Smad6	0.00989562	0.549353
ENSMUSG00000000385	Tmprss2	0.00993034	0.549139
ENSMUSG00000038545	Cul7	0.0100088	0.548657
ENSMUSG00000030522	Mtmr10	0.0101315	0.547911
ENSMUSG00000066233	Tmem42	0.0101697	0.54768
ENSMUSG00000060657	Marf1	0.0102516	0.547186
ENSMUSG00000000148	Brat1	0.0102864	0.546978
ENSMUSG00000055148	Klf2	0.0103312	0.546711
ENSMUSG00000048930	Tada3	0.0103326	0.546703
ENSMUSG00000009073	Nf2	0.0103364	0.54668
ENSMUSG00000040987	Mill2	0.0103367	0.546678
ENSMUSG00000029171	Pgm2	0.0103613	-0.546532
ENSMUSG00000035585	Tsen34	0.0104063	0.546264
ENSMUSG00000075028	Prdm11	0.0104111	0.546236
ENSMUSG00000052310	Slc39a1	0.0104237	-0.546161
ENSMUSG00000022559	Fbxl6	0.0104691	0.545894
ENSMUSG00000001123	Lgals9	0.0104801	-0.545829
ENSMUSG00000026433	Rab29	0.0104872	-0.545787
ENSMUSG00000045629	Sh3tc2	0.0104955	0.545738
ENSMUSG00000047712	Ust	0.0105495	0.545421
ENSMUSG00000022553	Maf1	0.0105744	0.545275
ENSMUSG00000055639	Dach1	0.0105833	0.545223
ENSMUSG00000038524	Fchsd1	0.0106048	0.545097
ENSMUSG00000038383	Pigu	0.0106142	-0.545043
ENSMUSG00000019179	Mdh2	0.0106824	-0.544646
ENSMUSG00000002781	Tmem143	0.0107367	0.544332
ENSMUSG00000020707	Rnf135	0.010784	0.544059
ENSMUSG00000021559	Dapk1	0.0107905	0.544022
ENSMUSG00000106847	Peg13	0.0108413	0.54373
ENSMUSG00000091896	Ube2d2a	0.01086	0.543623
ENSMUSG00000025083	Afap1l2	0.0108632	0.543605
ENSMUSG00000048481	Mypop	0.0109375	0.543181
ENSMUSG00000087368	BC065397	0.0109905	0.54288
ENSMUSG00000086968	4933431E20Rik	0.0110383	0.54261
ENSMUSG00000021552	Gkap1	0.0111153	0.542176
ENSMUSG00000026259	Ngef	0.0111157	0.542174
ENSMUSG00000025737	Wdr24	0.0111438	0.542016
ENSMUSG00000031537	Ikbkb	0.0111553	0.541952
ENSMUSG00000028096	Gpr89	0.0111625	-0.541912
ENSMUSG00000000386	Mx1	0.0111866	-0.541777
ENSMUSG00000047654	Tssk6	0.0111908	0.541753
ENSMUSG00000074215	Gm10643	0.0111954	0.541728
ENSMUSG00000038150	Ormdl3	0.0112142	0.541623
ENSMUSG00000006699	Cdc42	0.0112446	-0.541453
ENSMUSG00000022526	Zfp251	0.0112446	0.541453
ENSMUSG00000032743	D430042O09Rik	0.0112866	0.54122
ENSMUSG00000034957	Cebpa	0.011304	0.541124
ENSMUSG00000025508	Rplp2	0.0113099	0.541091
ENSMUSG00000041319	Thoc6	0.0113114	-0.541083
ENSMUSG00000026223	Itm2c	0.0114706	0.540207
ENSMUSG00000038984	Tspyl5	0.0114906	0.540097
ENSMUSG00000051224	Tceanc	0.0115177	0.53995
ENSMUSG00000021611	Tert	0.0115453	0.539799
ENSMUSG00000021285	Ppp1r13b	0.0115588	0.539726
ENSMUSG00000034586	Hid1	0.0115654	0.53969
ENSMUSG00000054863	Tafa5	0.0115949	0.539529
ENSMUSG00000041773	Enc1	0.0116011	0.539496
ENSMUSG00000031634	Ufsp2	0.0116097	-0.539449
ENSMUSG00000042349	Ikbke	0.0116817	0.53906
ENSMUSG00000023030	Slc11a2	0.0117877	-0.538491
ENSMUSG00000032412	Atp1b3	0.0118108	-0.538367
ENSMUSG00000024330	Col11a2	0.0118204	0.538316
ENSMUSG00000105176	Gm43668	0.0118446	0.538187
ENSMUSG00000028581	Laptm5	0.0118518	0.538148
ENSMUSG00000040669	Phc1	0.0118527	0.538143
ENSMUSG00000031958	Ldhd	0.011864	0.538083
ENSMUSG00000040557	Mettl27	0.0118917	0.537936
ENSMUSG00000026879	Gsn	0.0119007	0.537888
ENSMUSG00000041378	Cldn5	0.0119207	0.537782
ENSMUSG00000031696	Vps35	0.0119207	-0.537782
ENSMUSG00000006288	Ttc5	0.0120313	0.537198
ENSMUSG00000030815	Phkg2	0.0120545	0.537075
ENSMUSG00000035773	Kiss1r	0.0120607	0.537043
ENSMUSG00000006920	Ezh1	0.0120703	0.536992
ENSMUSG00000015093	Clic3	0.0121086	0.536791
ENSMUSG00000031154	Otud5	0.012118	0.536743
ENSMUSG00000050270	Tmem220	0.0121469	0.536591
ENSMUSG00000022179	4931414P19Rik	0.0122088	0.536269
ENSMUSG00000025077	Dclre1a	0.0122678	0.535962
ENSMUSG00000038855	Itpkb	0.0122714	0.535944
ENSMUSG00000030737	Slco2b1	0.0123039	0.535776
ENSMUSG00000094392	Gm3788	0.0123215	-0.535685
ENSMUSG00000042404	Dennd4b	0.0123972	0.535295
ENSMUSG00000042675	Ypel3	0.0124014	0.535273
ENSMUSG00000051451	Crebzf	0.0124323	0.535114
ENSMUSG00000057982	Zfp809	0.0124333	0.53511
ENSMUSG00000066892	Fbxl12	0.0124388	0.535081
ENSMUSG00000037287	Tbcel	0.0124632	0.534956
ENSMUSG00000037148	Arhgap10	0.0124858	0.534841
ENSMUSG00000020427	Igfbp3	0.0125063	0.534736
ENSMUSG00000052934	Fbxo31	0.0125285	0.534623
ENSMUSG00000059475	Zfp426	0.0125472	0.534528
ENSMUSG00000015839	Nfe2l2	0.0125526	-0.534501
ENSMUSG00000002257	Def6	0.0125541	0.534493
ENSMUSG00000061032	Rrp1	0.0125648	0.534438
ENSMUSG00000026048	Ercc5	0.012652	0.533996
ENSMUSG00000026826	Nr4a2	0.0126551	0.533981
ENSMUSG00000036989	Trim3	0.0126946	0.533782
ENSMUSG00000032372	Plscr2	0.0126965	0.533772
ENSMUSG00000038990	Cables2	0.012796	0.533272
ENSMUSG00000028467	Gba2	0.0128429	0.533038
ENSMUSG00000001891	Ugp2	0.0128616	0.532945
ENSMUSG00000025933	Tmem14a	0.0128674	0.532915
ENSMUSG00000037060	Cavin3	0.0128826	-0.53284
ENSMUSG00000025586	Cpeb1	0.0128861	0.532822
ENSMUSG00000006019	Dhx34	0.0129316	0.532596
ENSMUSG00000026604	Ptpn14	0.0129558	0.532476
ENSMUSG00000035373	Ccl7	0.0129607	-0.532452
ENSMUSG00000097316	Gm10516	0.0129851	0.532331
ENSMUSG00000060376	Bckdha	0.0130597	0.531963
ENSMUSG00000050357	Carmil2	0.0131254	0.53164
ENSMUSG00000029465	Arpc3	0.0131339	-0.531598
ENSMUSG00000026383	Epb41l5	0.0131993	0.531278
ENSMUSG00000097290	1300002E11Rik	0.0132028	0.531261
ENSMUSG00000027637	Rab5if	0.0132501	-0.53103
ENSMUSG00000097729	2310015A10Rik	0.0132636	0.530965
ENSMUSG00000091586	Cyp4f17	0.0132706	0.530931
ENSMUSG00000038740	Mvb12b	0.0132941	0.530817
ENSMUSG00000031700	Gpt2	0.0133139	0.530721
ENSMUSG00000020628	Trappc12	0.0134349	0.530136
ENSMUSG00000024524	Gnal	0.0134467	0.530079
ENSMUSG00000032198	Dock6	0.0134624	0.530004
ENSMUSG00000038963	Slco4a1	0.0135618	-0.529528
ENSMUSG00000002578	Ikzf4	0.0135691	0.529493
ENSMUSG00000030271	Ogg1	0.0135816	0.529433
ENSMUSG00000040913	Fbxw4	0.0135891	0.529397
ENSMUSG00000037525	Bcdin3d	0.013595	0.529369
ENSMUSG00000000538	Tom1l2	0.0136397	0.529156
ENSMUSG00000020048	Hsp90b1	0.0138471	-0.528176
ENSMUSG00000012126	Ubxn11	0.0138638	0.528098
ENSMUSG00000031626	Sorbs2	0.0139035	0.527912
ENSMUSG00000039086	Ss18l1	0.0139051	0.527904
ENSMUSG00000020810	Cygb	0.0139276	0.527799
ENSMUSG00000040896	Kcnd3	0.0139305	0.527785
ENSMUSG00000028098	Rnf115	0.013999	-0.527466
ENSMUSG00000079111	Kdelr2	0.0140013	-0.527455
ENSMUSG00000042903	Foxo4	0.0140466	0.527245
ENSMUSG00000090952	Gm17251	0.0140783	0.527098
ENSMUSG00000047793	Sned1	0.0140979	0.527007
ENSMUSG00000061313	Ddhd2	0.0141218	0.526897
ENSMUSG00000030034	Ino80b	0.0141613	0.526714
ENSMUSG00000097815	ENSMUSG00000097815	0.0142159	0.526463
ENSMUSG00000097006	9530082P21Rik	0.0142496	0.526308
ENSMUSG00000052914	Cyp2j6	0.0142727	-0.526202
ENSMUSG00000062012	Zfp13	0.0143688	0.525763
ENSMUSG00000001948	Spa17	0.0143744	0.525737
ENSMUSG00000041189	Chrnb1	0.0144047	0.525599
ENSMUSG00000034863	Ano8	0.014499	0.525171
ENSMUSG00000032316	Clk3	0.0145254	0.525052
ENSMUSG00000004071	Cdip1	0.0146269	0.524594
ENSMUSG00000018405	Mrm1	0.0146456	0.52451
ENSMUSG00000004567	Mcoln1	0.0146502	0.52449
ENSMUSG00000030754	Copb1	0.0147072	-0.524234
ENSMUSG00000023009	Nckap5l	0.0147231	0.524163
ENSMUSG00000028757	Ddost	0.0147669	-0.523968
ENSMUSG00000031591	Asah1	0.0149876	-0.52299
ENSMUSG00000030823	9130019O22Rik	0.0150412	0.522754
ENSMUSG00000024376	Epb41l4a	0.0150639	0.522654
ENSMUSG00000033032	Afap1l1	0.0151157	0.522428
ENSMUSG00000039263	Npepl1	0.0151202	0.522408
ENSMUSG00000033276	Stk36	0.0152147	0.521995
ENSMUSG00000048106	4632415L05Rik	0.0152276	0.52194
ENSMUSG00000037594	Clba1	0.0152293	0.521932
ENSMUSG00000060548	Tnfrsf19	0.0152508	0.521838
ENSMUSG00000050565	Tor1aip2	0.0152883	-0.521676
ENSMUSG00000042050	Wdr60	0.0153554	0.521385
ENSMUSG00000071649	B3gat3	0.015402	0.521184
ENSMUSG00000021361	Tmem14c	0.0154163	-0.521123
ENSMUSG00000056770	Setd3	0.015422	0.521098
ENSMUSG00000070000	Fcho1	0.0154653	0.520912
ENSMUSG00000067889	Sptbn2	0.0155426	0.520581
ENSMUSG00000020836	Coro6	0.0155992	0.520339
ENSMUSG00000055976	Cldn23	0.0156051	0.520314
ENSMUSG00000062794	Zfp599	0.0156575	0.520091
ENSMUSG00000036138	Acaa1a	0.0156969	0.519923
ENSMUSG00000039218	Srrm2	0.0157203	0.519824
ENSMUSG00000032311	Nrg4	0.0157356	0.519759
ENSMUSG00000007603	Dus3l	0.0157378	0.51975
ENSMUSG00000062563	Cys1	0.0157685	0.51962
ENSMUSG00000038055	Dexi	0.0158643	0.519216
ENSMUSG00000017713	Tha1	0.0158749	0.519171
ENSMUSG00000040097	Flywch1	0.0158853	0.519127
ENSMUSG00000031478	Nek3	0.0158936	0.519093
ENSMUSG00000025217	Btrc	0.0159672	0.518784
ENSMUSG00000034613	Ppm1h	0.0161101	0.518188
ENSMUSG00000046897	Zfp740	0.0161318	0.518098
ENSMUSG00000062526	Mppe1	0.0161728	0.517928
ENSMUSG00000039205	Ciz1	0.0162347	0.517672
ENSMUSG00000048218	Amigo2	0.0162641	0.51755
ENSMUSG00000020605	Hs1bp3	0.0162646	0.517548
ENSMUSG00000042770	Hebp1	0.0162886	0.517449
ENSMUSG00000055632	Hmcn2	0.0163102	0.51736
ENSMUSG00000024516	Sec11c	0.0163223	-0.51731
ENSMUSG00000006675	P4htm	0.0164994	0.516586
ENSMUSG00000052253	Zfp622	0.0165218	0.516494
ENSMUSG00000040209	Zfp704	0.0165297	0.516462
ENSMUSG00000058135	Gstm1	0.0165559	0.516356
ENSMUSG00000049957	Ccdc137	0.0165579	0.516347
ENSMUSG00000028479	Gne	0.016561	0.516335
ENSMUSG00000021779	Thrb	0.0166498	0.515974
ENSMUSG00000022757	Tfg	0.0167381	-0.515618
ENSMUSG00000034024	Cct2	0.0167832	-0.515436
ENSMUSG00000038776	Ephx1	0.0167948	0.51539
ENSMUSG00000003847	Nfat5	0.0168094	0.515331
ENSMUSG00000030871	Ears2	0.016876	0.515064
ENSMUSG00000078716	Tmem8b	0.0169066	0.514942
ENSMUSG00000015202	Cnksr3	0.0169956	0.514587
ENSMUSG00000043602	Zfp3	0.0170197	0.514491
ENSMUSG00000022221	Ripk3	0.0170205	-0.514488
ENSMUSG00000017210	Med24	0.0170222	0.514481
ENSMUSG00000028189	Ctbs	0.0170274	-0.51446
ENSMUSG00000025170	Rab40b	0.0170599	0.514331
ENSMUSG00000039463	Slc9a8	0.0170606	0.514328
ENSMUSG00000022537	Tmem44	0.0170969	0.514184
ENSMUSG00000015702	Anxa9	0.0171283	0.51406
ENSMUSG00000009995	Taz	0.0171334	0.51404
ENSMUSG00000036955	Kif1bp	0.0171394	0.514016
ENSMUSG00000051727	Kctd14	0.0171623	0.513926
ENSMUSG00000000399	Ndufa9	0.0171773	-0.513867
ENSMUSG00000009863	Sdhb	0.0171855	-0.513834
ENSMUSG00000043822	Adamtsl5	0.0171892	0.51382
ENSMUSG00000023990	Tfeb	0.0173371	0.513238
ENSMUSG00000074405	Zfp865	0.0173512	0.513183
ENSMUSG00000055681	Cope	0.0173532	-0.513175
ENSMUSG00000028700	Pomgnt1	0.0175241	0.512509
ENSMUSG00000030207	Fam234b	0.017528	0.512494
ENSMUSG00000030727	Rabep2	0.0175308	0.512483
ENSMUSG00000054381	Zfp747	0.0175529	0.512397
ENSMUSG00000031948	Kars	0.0176063	-0.51219
ENSMUSG00000028943	Espn	0.0177326	0.511703
ENSMUSG00000039958	Etfbkmt	0.0177506	0.511634
ENSMUSG00000026213	Stk11ip	0.0177766	0.511534
ENSMUSG00000040128	Pnrc1	0.0177879	0.51149
ENSMUSG00000052794	1700030K09Rik	0.0177978	0.511452
ENSMUSG00000042745	Id1	0.0178505	0.51125
ENSMUSG00000028161	Ppp3ca	0.0178543	0.511236
ENSMUSG00000043415	Otud1	0.0179323	0.510938
ENSMUSG00000002102	Psmc3	0.0179373	-0.510919
ENSMUSG00000024170	Telo2	0.017957	0.510844
ENSMUSG00000030094	Xpc	0.0179728	0.510784
ENSMUSG00000036067	Slc2a6	0.0179881	-0.510726
ENSMUSG00000057219	Armc7	0.0179923	0.51071
ENSMUSG00000020811	Wscd1	0.0180321	0.510559
ENSMUSG00000035953	Pip4p1	0.0180905	0.510337
ENSMUSG00000026380	Tfcp2l1	0.0181949	0.509943
ENSMUSG00000027282	Mtch2	0.0182105	-0.509884
ENSMUSG00000030168	Adipor2	0.0183574	0.509333
ENSMUSG00000034557	Zfyve9	0.0184679	0.50892
ENSMUSG00000027221	Chst1	0.0184824	0.508866
ENSMUSG00000043639	Rbm20	0.018497	0.508812
ENSMUSG00000007891	Ctsd	0.0185363	0.508666
ENSMUSG00000050271	Prag1	0.0185398	0.508653
ENSMUSG00000057193	Slc44a2	0.0185916	0.508461
ENSMUSG00000027243	Harbi1	0.0186321	0.508311
ENSMUSG00000033577	Myo6	0.0186842	0.508119
ENSMUSG00000074813	Morrbid	0.0187181	-0.507994
ENSMUSG00000040811	Eml2	0.0187524	0.507867
ENSMUSG00000028583	Pdpn	0.0187594	0.507842
ENSMUSG00000054519	Zfp867	0.0188272	0.507593
ENSMUSG00000044734	Serpinb1a	0.0188554	-0.507489
ENSMUSG00000071984	Fndc1	0.0189472	0.507154
ENSMUSG00000046731	Kctd11	0.0189773	0.507044
ENSMUSG00000021763	BC067074	0.0190166	0.506901
ENSMUSG00000020740	Gga3	0.0190458	0.506795
ENSMUSG00000062210	Tnfaip8	0.0190577	-0.506752
ENSMUSG00000038067	Csf3	0.0190599	0.506744
ENSMUSG00000023915	Tnfrsf21	0.0190615	0.506738
ENSMUSG00000042694	Stn1	0.0190654	-0.506724
ENSMUSG00000033174	Mgll	0.019144	0.506439
ENSMUSG00000018750	Zbtb4	0.0191489	0.506421
ENSMUSG00000026489	Coq8a	0.0192846	0.505932
ENSMUSG00000038618	Rassf7	0.0192881	0.505919
ENSMUSG00000042185	Nfrkb	0.0192947	0.505896
ENSMUSG00000021621	Zcchc9	0.0193446	-0.505716
ENSMUSG00000024579	Pcyox1l	0.0194009	0.505515
ENSMUSG00000051373	Plpp7	0.0194571	0.505314
ENSMUSG00000016308	Ube2a	0.0195442	-0.505003
ENSMUSG00000027381	Bcl2l11	0.0195646	0.504931
ENSMUSG00000031490	Eif4ebp1	0.0195683	-0.504917
ENSMUSG00000045348	Nyap1	0.019648	0.504635
ENSMUSG00000025558	Dock9	0.0196585	0.504598
ENSMUSG00000000531	Grasp	0.0196791	0.504525
ENSMUSG00000050945	Zfp438	0.0197117	0.504409
ENSMUSG00000001143	Lman2l	0.0197256	0.50436
ENSMUSG00000020454	Eif4enif1	0.0197519	0.504267
ENSMUSG00000024232	Bambi	0.0197886	0.504138
ENSMUSG00000057156	Homez	0.0197945	0.504117
ENSMUSG00000029999	Tgfa	0.0198175	0.504036
ENSMUSG00000063229	Ldha	0.0198761	-0.503831
ENSMUSG00000043831	Lysmd4	0.0199198	0.503677
ENSMUSG00000073791	Efcab7	0.0199248	0.50366
ENSMUSG00000004791	Pgf	0.0199663	0.503514
ENSMUSG00000032652	Crebl2	0.0199709	0.503498
ENSMUSG00000046658	Zfp316	0.0199828	0.503456
ENSMUSG00000028945	Rheb	0.0200753	-0.503134
ENSMUSG00000042751	Nmnat2	0.0201948	0.502719
ENSMUSG00000037339	Fam53a	0.0202902	0.502389
ENSMUSG00000027742	Cog6	0.0202933	-0.502378
ENSMUSG00000027086	Fastkd1	0.0203019	0.502348
ENSMUSG00000055493	Epm2a	0.0203637	0.502135
ENSMUSG00000042406	Atf4	0.0203958	-0.502025
ENSMUSG00000017167	Cntnap1	0.0204124	0.501968
ENSMUSG00000055067	Smyd3	0.0204204	0.50194
ENSMUSG00000053390	Zfp952	0.0204674	0.501779
ENSMUSG00000010051	Hyal1	0.020498	0.501674
ENSMUSG00000030720	Cln3	0.0205175	0.501608
ENSMUSG00000061689	Dlgap4	0.0205248	0.501583
ENSMUSG00000003814	Calr	0.0205316	-0.501559
ENSMUSG00000039656	Rxrb	0.0205861	0.501373
ENSMUSG00000020024	Cep83	0.0206488	-0.501159
ENSMUSG00000028893	Sesn2	0.0207163	0.50093
ENSMUSG00000072762	4930522L14Rik	0.0207225	0.500909
ENSMUSG00000078612	Fyb2	0.0207233	-0.500906
ENSMUSG00000008855	Hdac5	0.0207475	0.500824
ENSMUSG00000007036	Abhd16a	0.0207696	0.500749
ENSMUSG00000049339	Retreg2	0.0207982	0.500652
ENSMUSG00000007837	Prrg2	0.0208369	0.500521
ENSMUSG00000017009	Sdc4	0.0209611	0.500102
ENSMUSG00000068206	Pick1	0.0209669	0.500083
ENSMUSG00000045211	Nudt18	0.0209671	0.500082
ENSMUSG00000063931	Pepd	0.0209719	-0.500066
ENSMUSG00000038535	Zfp280d	0.0210394	0.499839
ENSMUSG00000049680	Urgcp	0.0211304	0.499534
ENSMUSG00000050856	Atp5k	0.0211874	-0.499344
ENSMUSG00000007570	Fance	0.0211967	0.499313
ENSMUSG00000097353	ENSMUSG00000097353	0.0214181	0.498578
ENSMUSG00000028671	Gale	0.0214364	-0.498517
ENSMUSG00000027130	Slc12a6	0.0214668	0.498417
ENSMUSG00000020571	Pdia6	0.0214841	-0.49836
ENSMUSG00000002803	Btbd6	0.0214846	0.498358
ENSMUSG00000071456	1110002L01Rik	0.0215543	0.498129
ENSMUSG00000063406	Tmed5	0.0215661	-0.49809
ENSMUSG00000032033	Barx2	0.0216101	0.497945
ENSMUSG00000038902	Pogz	0.0216703	0.497748
ENSMUSG00000018509	Cenpv	0.0216799	0.497716
ENSMUSG00000032657	Fam189b	0.0216828	0.497707
ENSMUSG00000062116	Zfp954	0.0217172	0.497594
ENSMUSG00000101335	Gm28229	0.0217375	0.497528
ENSMUSG00000074653	Lrrc31	0.0217962	0.497337
ENSMUSG00000033423	Eri3	0.0218335	0.497215
ENSMUSG00000030166	Rad52	0.021848	0.497168
ENSMUSG00000090015	Gm15446	0.0218892	0.497034
ENSMUSG00000020491	2810021J22Rik	0.0220865	0.496395
ENSMUSG00000042298	Ttc19	0.0221413	0.496218
ENSMUSG00000028803	Nipal3	0.0221622	0.496151
ENSMUSG00000038412	Higd1a	0.0221708	-0.496123
ENSMUSG00000002885	Adgre5	0.0223033	-0.495698
ENSMUSG00000074873	ENSMUSG00000074873	0.022359	0.49552
ENSMUSG00000009555	Cdk9	0.0223626	0.495508
ENSMUSG00000022185	Acin1	0.0224266	0.495304
ENSMUSG00000033022	Cdo1	0.0224984	0.495076
ENSMUSG00000036885	Arhgef26	0.0225107	0.495037
ENSMUSG00000028032	Papss1	0.0225196	0.495008
ENSMUSG00000039195	1110008P14Rik	0.0226153	-0.494705
ENSMUSG00000026851	BC005624	0.0226202	0.494689
ENSMUSG00000058586	Serhl	0.0227017	0.494432
ENSMUSG00000050088	1600012H06Rik	0.0227441	-0.494298
ENSMUSG00000064264	Zfp428	0.0228337	0.494016
ENSMUSG00000030849	Fgfr2	0.0228703	0.493901
ENSMUSG00000055943	Emc7	0.022871	-0.493899
ENSMUSG00000044534	Ackr2	0.022929	0.493717
ENSMUSG00000048921	Zfp689	0.0229392	0.493685
ENSMUSG00000031703	Itfg1	0.0229492	-0.493654
ENSMUSG00000029596	Sdsl	0.0229642	0.493607
ENSMUSG00000020737	Jpt1	0.0230031	-0.493485
ENSMUSG00000047767	Atg16l2	0.023023	0.493423
ENSMUSG00000021895	Arhgef3	0.0230354	0.493384
ENSMUSG00000043614	Vps37d	0.0230542	0.493326
ENSMUSG00000097162	2310010J17Rik	0.0230614	0.493303
ENSMUSG00000040929	Rfx3	0.0230653	0.493291
ENSMUSG00000020069	Hnrnph3	0.0231062	0.493164
ENSMUSG00000031925	Maml2	0.0231258	0.493103
ENSMUSG00000073433	Arhgdig	0.0231562	0.493008
ENSMUSG00000048310	Pskh1	0.0231897	0.492904
ENSMUSG00000037251	Pomk	0.0232583	0.492692
ENSMUSG00000040170	Fmo2	0.0232754	0.492639
ENSMUSG00000002688	Prkd1	0.0232794	0.492626
ENSMUSG00000038886	Man2a2	0.0233405	0.492438
ENSMUSG00000020297	Nsg2	0.0233792	0.492318
ENSMUSG00000028955	Vamp3	0.0234286	-0.492166
ENSMUSG00000039137	Whrn	0.0234407	0.492128
ENSMUSG00000008035	Mid1ip1	0.0234429	0.492122
ENSMUSG00000026571	Dcaf6	0.0234964	0.491957
ENSMUSG00000033249	Hsf4	0.0235672	0.49174
ENSMUSG00000040794	C1qtnf4	0.0236269	0.491557
ENSMUSG00000018593	Sparc	0.0236522	-0.49148
ENSMUSG00000038888	Ctu1	0.0237289	0.491246
ENSMUSG00000005804	Bloc1s6	0.0237342	0.49123
ENSMUSG00000022389	Tef	0.0237486	0.491186
ENSMUSG00000038286	Bphl	0.0237521	0.491175
ENSMUSG00000035638	Muc20	0.0237978	-0.491036
ENSMUSG00000002083	Bbc3	0.0238051	0.491014
ENSMUSG00000001249	Hpn	0.0238654	0.490831
ENSMUSG00000040274	Cdk6	0.0238716	0.490812
ENSMUSG00000038344	Txlng	0.0239011	0.490723
ENSMUSG00000027466	Rbck1	0.0239013	0.490722
ENSMUSG00000001173	Ocrl	0.0240293	0.490335
ENSMUSG00000027223	Mapk8ip1	0.0241183	0.490067
ENSMUSG00000046879	Irgm1	0.0241253	-0.490046
ENSMUSG00000004896	Rrnad1	0.0242327	0.489724
ENSMUSG00000054871	Tmem158	0.0242888	0.489556
ENSMUSG00000071068	Treml2	0.024291	-0.489549
ENSMUSG00000000154	Slc22a18	0.0243434	0.489393
ENSMUSG00000028719	Cmpk1	0.0244698	-0.489016
ENSMUSG00000020262	Adarb1	0.0245432	0.488798
ENSMUSG00000031161	Hdac6	0.0245442	0.488795
ENSMUSG00000029094	Afap1	0.0246051	0.488614
ENSMUSG00000029603	Dtx1	0.024677	0.488402
ENSMUSG00000031730	Dhodh	0.0247425	0.488208
ENSMUSG00000033781	Asb13	0.0248113	0.488006
ENSMUSG00000021540	Smad5	0.0249296	0.487659
ENSMUSG00000029346	Srrd	0.0249707	0.487538
ENSMUSG00000026739	Bmi1	0.0250032	0.487443
ENSMUSG00000038552	Fndc4	0.0250416	0.487331
ENSMUSG00000025103	Btbd1	0.0251446	0.487031
ENSMUSG00000062044	Lmtk3	0.0251569	0.486995
ENSMUSG00000036959	Bcorl1	0.0251777	0.486935
ENSMUSG00000038605	Samd10	0.0251788	0.486931
ENSMUSG00000031921	Terf2	0.0252435	0.486743
ENSMUSG00000004771	Rab11a	0.0252446	-0.48674
ENSMUSG00000001248	Gramd1a	0.0253305	0.486492
ENSMUSG00000025917	Cops5	0.0253382	-0.486469
ENSMUSG00000026626	Ppp2r5a	0.0253407	0.486462
ENSMUSG00000040652	Oaz2	0.0254018	0.486285
ENSMUSG00000086119	Gm2415	0.0254356	0.486188
ENSMUSG00000035342	Lzts2	0.025449	0.486149
ENSMUSG00000023043	Krt18	0.0254782	0.486065
ENSMUSG00000018659	Pnpo	0.0255232	0.485936
ENSMUSG00000006930	Hap1	0.0255412	0.485884
ENSMUSG00000022769	Sdf2l1	0.0255435	-0.485877
ENSMUSG00000043372	Hexim2	0.0256795	0.485487
ENSMUSG00000031431	Tsc22d3	0.0257026	0.485421
ENSMUSG00000045319	Proser2	0.0257362	0.485325
ENSMUSG00000040714	Klc3	0.0257574	0.485265
ENSMUSG00000002014	Ssr4	0.0257799	-0.4852
ENSMUSG00000029406	Pitpnm2	0.025786	0.485183
ENSMUSG00000066037	Hnrnpr	0.0257974	0.48515
ENSMUSG00000030083	Abtb1	0.0258479	0.485007
ENSMUSG00000008036	Ap2s1	0.0259214	-0.484798
ENSMUSG00000019806	Aig1	0.0259893	0.484605
ENSMUSG00000022214	Dcaf11	0.02603	0.48449
ENSMUSG00000032402	Smad3	0.0260598	0.484405
ENSMUSG00000006304	Arpc2	0.0260965	-0.484301
ENSMUSG00000033707	Lrrc24	0.0261398	0.484179
ENSMUSG00000055675	Kbtbd11	0.0261469	0.484159
ENSMUSG00000024975	Pdcd4	0.0261572	0.48413
ENSMUSG00000037761	Actr5	0.0261859	0.484049
ENSMUSG00000031816	Mthfsd	0.0261939	0.484027
ENSMUSG00000074811	Hps6	0.026208	0.483987
ENSMUSG00000003352	Cacnb3	0.026258	0.483846
ENSMUSG00000040270	Bach2	0.026278	0.48379
ENSMUSG00000033355	Rtp4	0.0263013	-0.483725
ENSMUSG00000025094	Slc18a2	0.0263064	0.48371
ENSMUSG00000034312	Iqsec1	0.0263158	0.483684
ENSMUSG00000034429	Zfp707	0.0263747	0.483519
ENSMUSG00000078350	Smim1	0.0263772	0.483512
ENSMUSG00000000305	Cdh4	0.0264812	0.483221
ENSMUSG00000002015	Bcap31	0.026492	-0.483191
ENSMUSG00000039568	Ubald1	0.0265161	0.483123
ENSMUSG00000005779	Psmb4	0.0265298	-0.483085
ENSMUSG00000029030	Tprgl	0.0265801	0.482945
ENSMUSG00000020937	Plcd3	0.0267012	0.482608
ENSMUSG00000005656	Snx6	0.0268089	-0.48231
ENSMUSG00000024188	Luc7l	0.0268296	0.482253
ENSMUSG00000037022	Mmaa	0.0268366	0.482234
ENSMUSG00000031150	Ccdc120	0.0268496	0.482198
ENSMUSG00000025532	Crcp	0.0269158	-0.482015
ENSMUSG00000034189	Hsdl1	0.0269609	0.481891
ENSMUSG00000029442	Wdr66	0.0269962	0.481794
ENSMUSG00000023022	Lima1	0.0271468	0.48138
ENSMUSG00000021469	Msx2	0.0271896	0.481263
ENSMUSG00000042541	Sem1	0.0273241	-0.480896
ENSMUSG00000031570	Plpp5	0.0273319	-0.480875
ENSMUSG00000051285	Pcmtd1	0.0273572	0.480806
ENSMUSG00000032381	Ciao2a	0.0274306	-0.480606
ENSMUSG00000039069	Mtg2	0.0274342	0.480596
ENSMUSG00000074912	Gm14207	0.0274503	0.480553
ENSMUSG00000001175	Calm1	0.0274584	-0.480531
ENSMUSG00000041132	N4bp2l1	0.0274734	0.48049
ENSMUSG00000100199	Gm20324	0.0274807	0.48047
ENSMUSG00000060261	Gtf2i	0.0275053	0.480404
ENSMUSG00000035000	Dpp4	0.0275101	0.480391
ENSMUSG00000054408	Spcs3	0.0276336	-0.480056
ENSMUSG00000022938	Fam3b	0.0276356	-0.480051
ENSMUSG00000048799	Cep120	0.0276614	0.479981
ENSMUSG00000062157	Ifnlr1	0.0276765	0.479941
ENSMUSG00000028367	Txn1	0.0277151	-0.479837
ENSMUSG00000023951	Vegfa	0.0277319	0.479791
ENSMUSG00000031024	St5	0.0277662	0.479699
ENSMUSG00000026688	Mgst3	0.02778	-0.479662
ENSMUSG00000039031	Arhgap18	0.0278006	0.479607
ENSMUSG00000020828	Pld2	0.0278627	0.47944
ENSMUSG00000096768	Gm47283	0.0278771	0.479401
ENSMUSG00000030805	Stx4a	0.0278892	0.479369
ENSMUSG00000031828	Klhl36	0.0279221	0.479281
ENSMUSG00000021835	Bmp4	0.0279264	0.479269
ENSMUSG00000042289	Hsd3b7	0.0279335	0.47925
ENSMUSG00000040482	Dxo	0.027964	0.479168
ENSMUSG00000021062	Rab15	0.0279786	0.47913
ENSMUSG00000003344	Btbd2	0.0280053	0.479058
ENSMUSG00000095123	Gm21781	0.028014	0.479035
ENSMUSG00000028152	Tspan5	0.0280346	0.47898
ENSMUSG00000031666	Rbl2	0.028063	0.478904
ENSMUSG00000054414	Slc30a7	0.0280741	-0.478874
ENSMUSG00000027248	Pdia3	0.0281336	-0.478716
ENSMUSG00000059182	Skap2	0.0281438	-0.478689
ENSMUSG00000029386	Tctn2	0.0283939	0.478026
ENSMUSG00000023991	Foxp4	0.0284417	0.477899
ENSMUSG00000034744	Nagk	0.0284594	0.477852
ENSMUSG00000031832	Taf1c	0.0284662	0.477835
ENSMUSG00000074500	Zfp558	0.0284672	0.477832
ENSMUSG00000053768	Chchd3	0.0285455	-0.477626
ENSMUSG00000032705	Exd2	0.0286748	0.477286
ENSMUSG00000100975	Gm28875	0.0287032	0.477212
ENSMUSG00000028601	Echdc2	0.0287055	0.477205
ENSMUSG00000006373	Pgrmc1	0.028731	0.477139
ENSMUSG00000006676	Usp19	0.0288476	0.476834
ENSMUSG00000061371	Zfp873	0.0288755	0.476761
ENSMUSG00000016933	Plcg1	0.029054	0.476297
ENSMUSG00000032294	Pkm	0.0290772	-0.476237
ENSMUSG00000021192	Golga5	0.0292387	0.475819
ENSMUSG00000010047	Hyal2	0.0292481	0.475794
ENSMUSG00000032458	Copb2	0.0292567	-0.475772
ENSMUSG00000039763	Dnajc28	0.0292602	0.475763
ENSMUSG00000004565	Pnpla6	0.0293153	0.475621
ENSMUSG00000004535	Tax1bp1	0.029389	-0.475431
ENSMUSG00000030806	Stx1b	0.0293933	0.47542
ENSMUSG00000041827	Oasl1	0.0294231	-0.475343
ENSMUSG00000058444	Map2k5	0.0294319	0.475321
ENSMUSG00000039771	Polr2j	0.0294324	-0.47532
ENSMUSG00000030787	Lyve1	0.0294357	0.475311
ENSMUSG00000041028	Ghitm	0.0294706	-0.475222
ENSMUSG00000038302	Afg1l	0.0295342	0.475058
ENSMUSG00000015652	Steap1	0.0295881	-0.47492
ENSMUSG00000003269	Cyth2	0.0296326	0.474807
ENSMUSG00000015095	Fbxw5	0.0296838	0.474676
ENSMUSG00000046947	Adck2	0.0297529	0.4745
ENSMUSG00000025409	Mbd6	0.029791	0.474403
ENSMUSG00000021013	Ttc8	0.0298073	0.474361
ENSMUSG00000024782	Ak3	0.0298084	0.474358
ENSMUSG00000043795	Prr33	0.029928	0.474055
ENSMUSG00000042579	4632404H12Rik	0.0299625	0.473967
ENSMUSG00000021477	Ctsl	0.0299767	-0.473931
ENSMUSG00000041849	Card6	0.0300742	0.473685
ENSMUSG00000035297	Cops4	0.0301118	-0.47359
ENSMUSG00000032557	Uba5	0.030118	-0.473574
ENSMUSG00000084319	Tpt1-ps3	0.030204	0.473358
ENSMUSG00000087141	Plcxd2	0.0303705	-0.472939
ENSMUSG00000030161	Gabarapl1	0.0304012	0.472862
ENSMUSG00000014813	Stc1	0.0304571	0.472723
ENSMUSG00000104713	Gbp6	0.0304874	-0.472647
ENSMUSG00000019818	Cd164	0.0305208	-0.472564
ENSMUSG00000071256	Zfp213	0.0306323	0.472285
ENSMUSG00000014763	Fam120b	0.0307177	0.472073
ENSMUSG00000020042	Btbd11	0.0307265	0.472051
ENSMUSG00000039410	Prdm16	0.0307998	0.471869
ENSMUSG00000103649	Gm37768	0.0308009	0.471867
ENSMUSG00000001240	Ramp2	0.030832	-0.47179
ENSMUSG00000034855	Cxcl10	0.0309315	-0.471544
ENSMUSG00000018143	Mafk	0.0309352	0.471534
ENSMUSG00000028397	Kdm4c	0.0309715	0.471445
ENSMUSG00000028917	Plekhm2	0.0309928	0.471392
ENSMUSG00000018293	Pfn1	0.0310436	-0.471267
ENSMUSG00000084808	9430091E24Rik	0.0310475	0.471257
ENSMUSG00000025512	Chid1	0.0310768	-0.471185
ENSMUSG00000026649	Cfap126	0.0310818	0.471173
ENSMUSG00000006241	Ccdc159	0.0311162	0.471088
ENSMUSG00000043909	Trp53bp1	0.0311446	0.471019
ENSMUSG00000056131	Pgm3	0.0311566	-0.470989
ENSMUSG00000070697	Utp3	0.0311799	-0.470932
ENSMUSG00000025237	Parp6	0.0311898	0.470907
ENSMUSG00000036292	Gramd1c	0.0312193	0.470835
ENSMUSG00000096199	Ptrhd1	0.031249	-0.470762
ENSMUSG00000012519	Mlkl	0.0312513	-0.470757
ENSMUSG00000020644	Id2	0.0312565	0.470744
ENSMUSG00000045095	Magi1	0.0312868	0.47067
ENSMUSG00000035275	Raver2	0.0312894	0.470663
ENSMUSG00000038042	Ptpdc1	0.0313007	0.470636
ENSMUSG00000032733	Snx33	0.0313414	0.470536
ENSMUSG00000020770	Unk	0.0313882	0.470422
ENSMUSG00000022570	Tsta3	0.0313995	-0.470394
ENSMUSG00000039887	Alg14	0.0313998	-0.470393
ENSMUSG00000045411	2410002F23Rik	0.0314282	0.470324
ENSMUSG00000091618	H60c	0.0314363	0.470305
ENSMUSG00000040767	Snrnp25	0.0314463	-0.47028
ENSMUSG00000036687	Tmem184a	0.0315193	0.470102
ENSMUSG00000029676	Pot1a	0.0315714	0.469976
ENSMUSG00000010358	Ifi35	0.0316185	-0.469861
ENSMUSG00000005907	Pex1	0.031629	0.469836
ENSMUSG00000002455	Prpf6	0.0316349	0.469821
ENSMUSG00000041560	Nop53	0.0316356	0.46982
ENSMUSG00000004231	Pax2	0.031679	0.469714
ENSMUSG00000025503	Taldo1	0.0316829	-0.469705
ENSMUSG00000031728	Zfp821	0.0316888	0.469691
ENSMUSG00000056999	Ide	0.0316893	-0.469689
ENSMUSG00000047284	Neurl4	0.0317027	0.469657
ENSMUSG00000026088	Mitd1	0.031723	-0.469608
ENSMUSG00000006464	Bbs1	0.031748	0.469547
ENSMUSG00000021877	Arf4	0.0317905	-0.469444
ENSMUSG00000068250	Amn1	0.0318392	0.469327
ENSMUSG00000023963	Cyp39a1	0.0318602	0.469276
ENSMUSG00000028860	Sytl1	0.0318904	0.469203
ENSMUSG00000038122	Tbc1d32	0.0319531	0.469052
ENSMUSG00000025602	Zfp202	0.0320106	0.468914
ENSMUSG00000041298	Katnal1	0.0320434	0.468835
ENSMUSG00000003184	Irf3	0.0320572	0.468802
ENSMUSG00000071647	Eml3	0.0320709	0.468769
ENSMUSG00000007041	Clic1	0.0321889	-0.468486
ENSMUSG00000028914	Casp9	0.0321965	0.468468
ENSMUSG00000030067	Foxp1	0.0323444	0.468114
ENSMUSG00000042757	Tmem108	0.0323948	0.467994
ENSMUSG00000043091	Tuba1c	0.032434	-0.467901
ENSMUSG00000038233	Gask1a	0.03246	0.467839
ENSMUSG00000062444	Ap3b2	0.0324609	0.467837
ENSMUSG00000000088	Cox5a	0.0324672	-0.467822
ENSMUSG00000038668	Lpar1	0.0325505	-0.467624
ENSMUSG00000063808	Gpatch1	0.0325854	0.467541
ENSMUSG00000055720	Ubl7	0.0327011	0.467267
ENSMUSG00000026765	Lypd6b	0.0328163	0.466995
ENSMUSG00000024875	Yif1a	0.0329018	-0.466794
ENSMUSG00000020105	Lrig3	0.0329897	0.466587
ENSMUSG00000034664	Itga2b	0.0329916	0.466583
ENSMUSG00000039953	Clstn1	0.03302	0.466516
ENSMUSG00000036552	Ermard	0.0330202	0.466516
ENSMUSG00000074218	Cox7a1	0.0330324	-0.466487
ENSMUSG00000030612	Mrpl46	0.0330845	-0.466365
ENSMUSG00000053080	2700081O15Rik	0.0331597	0.466189
ENSMUSG00000025481	Urah	0.0331819	-0.466137
ENSMUSG00000018909	Arrb1	0.0332717	0.465927
ENSMUSG00000000171	Sdhd	0.0332918	-0.465881
ENSMUSG00000021314	Amph	0.0332998	0.465862
ENSMUSG00000045664	Cdc42ep2	0.0333045	-0.465851
ENSMUSG00000043252	Tmem64	0.0333261	0.465801
ENSMUSG00000040721	Zfhx2	0.0333373	0.465774
ENSMUSG00000064181	Rab3ip	0.0333703	0.465698
ENSMUSG00000059336	Slc14a1	0.0334365	0.465544
ENSMUSG00000037243	Zfp692	0.0335128	0.465366
ENSMUSG00000006736	Tspan31	0.0335378	-0.465309
ENSMUSG00000005986	Ankrd13d	0.0336046	0.465154
ENSMUSG00000034758	Tle6	0.0336364	0.46508
ENSMUSG00000026670	Uap1	0.0336989	-0.464936
ENSMUSG00000057897	Camk2b	0.0338693	0.464543
ENSMUSG00000028059	Arhgef2	0.0339183	0.464431
ENSMUSG00000022184	Fbxo4	0.0339331	-0.464396
ENSMUSG00000021910	Nisch	0.0339356	0.464391
ENSMUSG00000039050	Osbpl2	0.0339369	0.464388
ENSMUSG00000045854	Lyrm2	0.033951	0.464355
ENSMUSG00000087364	Gm13398	0.0339583	-0.464339
ENSMUSG00000006127	Inpp5k	0.0339858	0.464275
ENSMUSG00000002342	Tmem161a	0.0339985	0.464246
ENSMUSG00000027566	Psma7	0.0341328	-0.463939
ENSMUSG00000030284	Creld1	0.034281	0.463601
ENSMUSG00000036879	Phkb	0.0343138	0.463526
ENSMUSG00000022312	Eif3h	0.0343849	0.463364
ENSMUSG00000030062	Rpn1	0.0344082	-0.463311
ENSMUSG00000021640	Naip1	0.0344811	-0.463146
ENSMUSG00000044469	Tnfaip8l1	0.0344853	-0.463136
ENSMUSG00000100954	Gm10138	0.0345856	0.462909
ENSMUSG00000058486	Wdr91	0.0346206	0.46283
ENSMUSG00000074121	Ntf5	0.0346265	0.462816
ENSMUSG00000039041	Adrm1	0.0346347	0.462798
ENSMUSG00000021830	Txndc16	0.0346692	0.46272
ENSMUSG00000031791	Tmem38a	0.0347383	0.462564
ENSMUSG00000020641	Rsad2	0.0347465	-0.462546
ENSMUSG00000013736	Trnt1	0.0348224	-0.462375
ENSMUSG00000024940	Ltbp3	0.0348656	0.462277
ENSMUSG00000006281	Tep1	0.0348872	0.462229
ENSMUSG00000036845	Lin37	0.034936	0.462119
ENSMUSG00000021379	Id4	0.034936	0.462119
ENSMUSG00000055296	Tmem245	0.0350042	0.461966
ENSMUSG00000026209	Dnpep	0.0350118	-0.461949
ENSMUSG00000002028	Kmt2a	0.0350547	0.461853
ENSMUSG00000038538	Ubn2	0.035128	0.461689
ENSMUSG00000047617	Paxx	0.0351419	0.461658
ENSMUSG00000038451	Spsb2	0.0351731	0.461588
ENSMUSG00000030678	Maz	0.0351996	0.461529
ENSMUSG00000017830	Dhx58	0.0353071	-0.46129
ENSMUSG00000047250	Ptgs1	0.035333	0.461232
ENSMUSG00000097828	6430562O15Rik	0.0353948	-0.461094
ENSMUSG00000059474	Mbtd1	0.0354107	0.461059
ENSMUSG00000023456	Tpi1	0.0354824	-0.4609
ENSMUSG00000022456	Sept3	0.0355343	0.460785
ENSMUSG00000036995	Asap3	0.0355453	0.460761
ENSMUSG00000038987	Cfap157	0.0355944	0.460652
ENSMUSG00000031266	Gla	0.0355994	-0.460641
ENSMUSG00000002983	Relb	0.0356097	0.460618
ENSMUSG00000050174	Nudt6	0.0356204	0.460594
ENSMUSG00000026171	Rnf25	0.0357142	0.460387
ENSMUSG00000030766	Arhgap17	0.0358094	0.460177
ENSMUSG00000028443	Nudt2	0.0358375	-0.460116
ENSMUSG00000054641	Mmrn1	0.0358427	0.460104
ENSMUSG00000024829	Mrpl21	0.0359718	-0.45982
ENSMUSG00000030225	Dera	0.035988	-0.459785
ENSMUSG00000009545	Kcnq1	0.0360411	0.459668
ENSMUSG00000048174	Tmem81	0.0361254	0.459484
ENSMUSG00000056214	Pard6g	0.0361363	0.45946
ENSMUSG00000071711	Mpst	0.0361499	0.45943
ENSMUSG00000039485	Tspyl4	0.0361637	0.4594
ENSMUSG00000015053	Gata2	0.0361667	0.459394
ENSMUSG00000052684	Jun	0.0361798	0.459365
ENSMUSG00000040272	Accs	0.0362223	0.459272
ENSMUSG00000079445	B3gnt7	0.0362288	0.459258
ENSMUSG00000047117	Ankdd1b	0.0362317	0.459252
ENSMUSG00000079184	Mphosph8	0.0364269	0.458827
ENSMUSG00000020868	Xylt2	0.0364407	0.458797
ENSMUSG00000042333	Tnfrsf14	0.0364436	0.458791
ENSMUSG00000026767	Mindy3	0.0364477	-0.458782
ENSMUSG00000038351	Sgsm2	0.0364842	0.458702
ENSMUSG00000041120	Nbl1	0.0365087	0.458649
ENSMUSG00000030471	Zdhhc13	0.0365215	-0.458621
ENSMUSG00000021771	Vdac2	0.0365835	-0.458487
ENSMUSG00000027879	Sec22b	0.036689	-0.458259
ENSMUSG00000044894	Uqcrq	0.0367178	-0.458197
ENSMUSG00000040302	Rbm48	0.036737	0.458155
ENSMUSG00000081534	Slc48a1	0.0367406	0.458147
ENSMUSG00000027360	Hdc	0.0367714	0.458081
ENSMUSG00000025044	Msr1	0.036793	-0.458034
ENSMUSG00000025784	Clec3b	0.0368202	0.457976
ENSMUSG00000021273	Fdft1	0.0369582	-0.457679
ENSMUSG00000027255	Arfgap2	0.0370522	0.457477
ENSMUSG00000024830	Rps6kb2	0.0370931	0.457389
ENSMUSG00000054074	Skida1	0.0372871	0.456975
ENSMUSG00000085890	Tnfsf13os	0.0374254	-0.45668
ENSMUSG00000029580	Actb	0.0374452	-0.456638
ENSMUSG00000020638	Cmpk2	0.037541	-0.456435
ENSMUSG00000039452	Snx22	0.0375446	0.456427
ENSMUSG00000028439	Fam219a	0.037554	0.456407
ENSMUSG00000060063	Alox5ap	0.0376827	-0.456134
ENSMUSG00000049600	Zbtb45	0.0376904	0.456118
ENSMUSG00000024248	Cox7a2l	0.0376959	0.456106
ENSMUSG00000030347	D6Wsu163e	0.0377034	-0.45609
ENSMUSG00000033430	Terf2ip	0.0377163	0.456063
ENSMUSG00000036568	Bicral	0.0377291	0.456036
ENSMUSG00000025724	Sec11a	0.037763	-0.455964
ENSMUSG00000030486	Zfp108	0.0378753	0.455727
ENSMUSG00000038236	Hoxa7	0.037901	0.455673
ENSMUSG00000022210	Dhrs4	0.037973	-0.455522
ENSMUSG00000060181	Slc35e3	0.0379935	0.455479
ENSMUSG00000024276	Zfp397	0.0380437	0.455373
ENSMUSG00000052446	Zfp961	0.0380888	0.455279
ENSMUSG00000024997	Prdx3	0.0381085	-0.455237
ENSMUSG00000034035	Ccdc17	0.0381119	0.45523
ENSMUSG00000049792	Bag5	0.0382004	0.455045
ENSMUSG00000024429	Gnl1	0.0382275	0.454988
ENSMUSG00000039081	Zfp503	0.0382357	0.454971
ENSMUSG00000016526	Dyrk3	0.0383107	0.454814
ENSMUSG00000042439	Zfp532	0.0384913	0.454437
ENSMUSG00000025068	Gsto1	0.0386007	0.45421
ENSMUSG00000020282	Rhbdf1	0.0386879	0.454029
ENSMUSG00000101856	1700096K18Rik	0.038769	0.453861
ENSMUSG00000036580	Spg20	0.0388662	0.45366
ENSMUSG00000029524	Sirt4	0.0389587	0.453469
ENSMUSG00000015750	Aph1a	0.038969	0.453448
ENSMUSG00000059401	Mamld1	0.0389823	0.453421
ENSMUSG00000028699	Tspan1	0.0389958	-0.453393
ENSMUSG00000040471	Ggt6	0.0389996	0.453385
ENSMUSG00000033703	Fcsk	0.0390697	0.453241
ENSMUSG00000024725	Ostf1	0.0391466	-0.453083
ENSMUSG00000058706	0610030E20Rik	0.0391598	0.453055
ENSMUSG00000028037	Ifi44	0.0392093	-0.452954
ENSMUSG00000023913	Pla2g7	0.0392455	0.45288
ENSMUSG00000036572	Upf3b	0.0393188	0.452729
ENSMUSG00000031861	Lpar2	0.0394264	0.45251
ENSMUSG00000032575	Manf	0.0394423	-0.452477
ENSMUSG00000060149	BC002059	0.0395341	0.45229
ENSMUSG00000037706	Cd81	0.0395768	-0.452203
ENSMUSG00000070284	Gmppb	0.0395987	-0.452158
ENSMUSG00000054770	Kctd18	0.0396226	0.452109
ENSMUSG00000036372	Tmem258	0.0396378	-0.452079
ENSMUSG00000018765	Fxr2	0.0396414	0.452071
ENSMUSG00000023411	Nfatc4	0.0396888	0.451975
ENSMUSG00000028672	Hmgcl	0.0397288	0.451894
ENSMUSG00000030760	Acer3	0.0397385	-0.451874
ENSMUSG00000030116	Mfap5	0.0397907	-0.451768
ENSMUSG00000000690	Hoxb6	0.0398459	0.451656
ENSMUSG00000028885	Smpdl3b	0.0398584	-0.451631
ENSMUSG00000000308	Ckmt1	0.0398831	-0.451581
ENSMUSG00000017707	Serinc3	0.03993	0.451486
ENSMUSG00000028048	Gba	0.0400034	-0.451338
ENSMUSG00000062646	Ganc	0.0400621	0.451219
ENSMUSG00000101599	Gm20342	0.0400761	0.451191
ENSMUSG00000028952	Zbtb48	0.0400968	0.451149
ENSMUSG00000024844	Banf1	0.0401075	-0.451128
ENSMUSG00000026914	Psmd14	0.0401717	-0.450998
ENSMUSG00000001376	Vps50	0.0402645	-0.450812
ENSMUSG00000053091	Lins1	0.0402924	0.450756
ENSMUSG00000058569	Tmed9	0.0403101	-0.45072
ENSMUSG00000095325	Zfp870	0.0404767	0.450386
ENSMUSG00000020451	Limk2	0.0404917	0.450356
ENSMUSG00000007458	M6pr	0.0406023	-0.450135
ENSMUSG00000030587	2200002D01Rik	0.0406147	-0.45011
ENSMUSG00000037960	Card19	0.0406555	-0.450029
ENSMUSG00000024208	Uqcc2	0.0407047	-0.449931
ENSMUSG00000051147	Nat2	0.0407084	-0.449923
ENSMUSG00000022528	Hes1	0.04071	0.44992
ENSMUSG00000028088	Fmo5	0.0407192	0.449902
ENSMUSG00000025218	Poll	0.0408386	0.449664
ENSMUSG00000027514	Zbp1	0.0409008	-0.449541
ENSMUSG00000046447	Camk2n1	0.0409125	0.449518
ENSMUSG00000032855	Pkd1	0.0410218	0.449301
ENSMUSG00000038578	Susd1	0.0411471	0.449053
ENSMUSG00000051469	Zfp24	0.0413005	0.44875
ENSMUSG00000022911	Arl13b	0.0413277	0.448697
ENSMUSG00000020220	Vps13d	0.0413487	0.448656
ENSMUSG00000038648	Creb3l2	0.0414508	0.448455
ENSMUSG00000024104	Washc2	0.0415201	0.448319
ENSMUSG00000074277	Phldb3	0.0415384	0.448283
ENSMUSG00000030257	Srgap3	0.0416735	0.448018
ENSMUSG00000030763	Lcmt1	0.041798	0.447775
ENSMUSG00000012350	Ehf	0.041876	0.447623
ENSMUSG00000035473	Galm	0.0419448	0.447489
ENSMUSG00000028618	Tmem59	0.0419559	0.447467
ENSMUSG00000025630	Hprt	0.0419881	-0.447404
ENSMUSG00000015542	Nat9	0.0419949	0.447391
ENSMUSG00000029649	Pomp	0.0420356	-0.447312
ENSMUSG00000066829	Zfp810	0.0421136	0.447161
ENSMUSG00000024921	Smarca2	0.0422606	0.446876
ENSMUSG00000030329	Pianp	0.0423229	0.446755
ENSMUSG00000026526	Fh1	0.0423706	-0.446663
ENSMUSG00000057835	Zfp119a	0.0424147	0.446578
ENSMUSG00000019518	Ap4m1	0.04246	0.446491
ENSMUSG00000053226	Dand5	0.042477	0.446458
ENSMUSG00000033159	Cnppd1	0.0424983	0.446417
ENSMUSG00000063801	Ap3s2	0.0425007	0.446412
ENSMUSG00000073633	Fbxo36	0.0426532	0.446119
ENSMUSG00000042851	Zc3h6	0.0426842	0.446059
ENSMUSG00000040296	Ddx58	0.0426859	-0.446056
ENSMUSG00000032420	Nt5e	0.042744	0.445944
ENSMUSG00000032186	Tmod2	0.0428243	0.44579
ENSMUSG00000030298	Sec13	0.0429243	-0.445599
ENSMUSG00000020124	Usp15	0.0429266	-0.445595
ENSMUSG00000097119	B230354K17Rik	0.0431422	0.445183
ENSMUSG00000019791	Hint3	0.0431845	-0.445103
ENSMUSG00000052105	Mtcl1	0.0432813	0.444919
ENSMUSG00000079499	6530402F18Rik	0.0433315	0.444823
ENSMUSG00000044037	Als2cl	0.043433	0.444631
ENSMUSG00000029632	Ndufa4	0.0435088	-0.444487
ENSMUSG00000027366	Sppl2a	0.043532	-0.444443
ENSMUSG00000004056	Akt2	0.0435925	0.444329
ENSMUSG00000014778	Fhod1	0.0436339	0.444251
ENSMUSG00000040390	Map3k10	0.0436597	0.444202
ENSMUSG00000028837	Psmb2	0.0436897	-0.444146
ENSMUSG00000031767	Nudt7	0.0438836	0.443781
ENSMUSG00000004633	Chn2	0.0438875	-0.443773
ENSMUSG00000020781	Tsen54	0.0438996	0.443751
ENSMUSG00000060166	Zdhhc8	0.0439225	0.443707
ENSMUSG00000025212	Sfxn3	0.0439265	0.4437
ENSMUSG00000004933	Matk	0.0439285	0.443696
ENSMUSG00000073968	Trim68	0.0439392	0.443676
ENSMUSG00000033004	Mycbp2	0.0439503	0.443655
ENSMUSG00000047181	Samd14	0.0439937	0.443574
ENSMUSG00000018442	Derl2	0.0441269	-0.443324
ENSMUSG00000029017	Pmpcb	0.0441493	-0.443282
ENSMUSG00000021263	Degs2	0.0441646	0.443254
ENSMUSG00000015947	Fcgr1	0.0442365	-0.443119
ENSMUSG00000078429	Ctdsp2	0.0442869	0.443025
ENSMUSG00000031937	Vstm5	0.0442917	-0.443016
ENSMUSG00000040808	S100g	0.0442991	0.443003
ENSMUSG00000023018	Smarcd1	0.0443254	0.442953
ENSMUSG00000024661	Fth1	0.044342	0.442922
ENSMUSG00000107002	0610012G03Rik	0.0443495	-0.442909
ENSMUSG00000029922	Mkrn1	0.0443593	0.44289
ENSMUSG00000020121	Srgap1	0.0444719	0.442681
ENSMUSG00000066687	Zbtb16	0.0445242	0.442583
ENSMUSG00000040447	Spns2	0.0445627	0.442512
ENSMUSG00000028796	Phc2	0.0445762	0.442487
ENSMUSG00000010175	Prox1	0.0446182	0.442409
ENSMUSG00000057594	Arl16	0.0446271	0.442392
ENSMUSG00000048249	Crebrf	0.0448647	0.441952
ENSMUSG00000020400	Tnip1	0.0448845	0.441916
ENSMUSG00000018809	Smyd4	0.0449088	0.441871
ENSMUSG00000026985	Il1f8	0.0449545	-0.441787
ENSMUSG00000039697	Ncoa7	0.0450508	-0.441609
ENSMUSG00000031785	Adgrg1	0.0452165	0.441304
ENSMUSG00000078349	AW011738	0.0452175	-0.441302
ENSMUSG00000075585	6330403L08Rik	0.0453617	0.441038
ENSMUSG00000020952	Scfd1	0.045436	-0.440902
ENSMUSG00000022863	Btg3	0.0455254	0.440739
ENSMUSG00000070371	Prss36	0.0455373	0.440717
ENSMUSG00000074272	Ceacam1	0.0455427	-0.440707
ENSMUSG00000000823	Zfp512b	0.0455604	0.440675
ENSMUSG00000033862	Cdk10	0.0456111	0.440582
ENSMUSG00000050635	Sprr2f	0.0456575	-0.440498
ENSMUSG00000019647	Sema6a	0.0458035	0.440232
ENSMUSG00000048583	Igf2	0.0460613	0.439764
ENSMUSG00000020063	Sirt1	0.0461341	0.439632
ENSMUSG00000000732	Icosl	0.0462625	0.4394
ENSMUSG00000057924	ENSMUSG00000057924	0.046354	0.439235
ENSMUSG00000037971	1110032A03Rik	0.0464093	0.439136
ENSMUSG00000039725	Trp53rka	0.0464204	0.439116
ENSMUSG00000044730	9930104L06Rik	0.0464518	0.439059
ENSMUSG00000032735	Ablim3	0.046455	0.439054
ENSMUSG00000013858	Tmem259	0.0465161	0.438944
ENSMUSG00000031765	Mt1	0.0465281	0.438922
ENSMUSG00000003575	Crtc1	0.0465717	0.438844
ENSMUSG00000024493	Lars	0.0466103	-0.438775
ENSMUSG00000021033	Gstz1	0.0466396	0.438722
ENSMUSG00000020668	Kif3c	0.0466397	0.438722
ENSMUSG00000000881	Dlg3	0.0467075	0.4386
ENSMUSG00000052485	Tmem171	0.0467231	0.438573
ENSMUSG00000037095	Lrg1	0.0468292	-0.438383
ENSMUSG00000024776	Stambpl1	0.0468317	-0.438378
ENSMUSG00000089782	Gm3531	0.0468532	-0.43834
ENSMUSG00000022560	Slc52a2	0.0469086	0.438241
ENSMUSG00000045252	Zfp574	0.0469133	0.438232
ENSMUSG00000044475	Ascc1	0.0469544	0.438159
ENSMUSG00000025287	Acot9	0.046964	-0.438142
ENSMUSG00000036622	Atp13a2	0.0469723	0.438127
ENSMUSG00000039682	Lap3	0.046976	-0.438121
ENSMUSG00000021975	Ints9	0.0470152	-0.438051
ENSMUSG00000021044	Adck1	0.0470157	0.43805
ENSMUSG00000068856	Sf3b4	0.047031	0.438023
ENSMUSG00000046962	Zbtb21	0.0471127	0.437877
ENSMUSG00000029754	Dlx6	0.0471632	0.437787
ENSMUSG00000092260	Zfp963	0.0472042	0.437715
ENSMUSG00000037613	Tnfrsf23	0.0472249	-0.437678
ENSMUSG00000050092	Sprr2b	0.0472392	-0.437652
ENSMUSG00000035692	Isg15	0.0472609	-0.437614
ENSMUSG00000022241	Tars	0.047338	-0.437477
ENSMUSG00000002108	Nr1h3	0.0473718	0.437417
ENSMUSG00000032091	Tmprss4	0.047382	-0.437399
ENSMUSG00000048763	Hoxb3	0.0474672	0.437248
ENSMUSG00000029647	Pan3	0.0475668	0.437072
ENSMUSG00000074971	Fibin	0.0476045	0.437006
ENSMUSG00000062861	Zfp28	0.0476192	0.43698
ENSMUSG00000015672	Mrpl32	0.047637	-0.436948
ENSMUSG00000013997	Nit1	0.0477299	0.436785
ENSMUSG00000055799	Tcf7l1	0.0477822	0.436693
ENSMUSG00000022130	Tgds	0.0478956	-0.436493
ENSMUSG00000022623	Shank3	0.048158	0.436033
ENSMUSG00000078763	Slfn1	0.0481741	-0.436005
ENSMUSG00000032812	Arap1	0.0482041	0.435953
ENSMUSG00000036339	Tmem260	0.0482352	0.435898
ENSMUSG00000028232	Tmem68	0.048343	-0.43571
ENSMUSG00000081683	Fzd10	0.0483502	0.435698
ENSMUSG00000022523	Fgf12	0.0483794	0.435647
ENSMUSG00000029146	Snx17	0.0483853	0.435636
ENSMUSG00000054894	Dmac2l	0.0484911	0.435452
ENSMUSG00000075611	Gm11545	0.0485276	0.435388
ENSMUSG00000047227	Gm527	0.048537	0.435372
ENSMUSG00000037353	Letmd1	0.048542	0.435364
ENSMUSG00000022437	Samm50	0.0485722	-0.435311
ENSMUSG00000021948	Prkcd	0.0486005	0.435262
ENSMUSG00000020474	Polm	0.0486142	0.435238
ENSMUSG00000060600	Eno3	0.0486265	0.435217
ENSMUSG00000023353	Agap3	0.0486484	0.435179
ENSMUSG00000020807	4933427D14Rik	0.0487275	0.435042
ENSMUSG00000022946	Dop1b	0.0487746	0.43496
ENSMUSG00000025196	Cpn1	0.0488125	-0.434894
ENSMUSG00000054580	Pla2r1	0.0488168	0.434887
ENSMUSG00000001131	Timp1	0.0488284	-0.434867
ENSMUSG00000086825	Gm15675	0.0488441	0.434839
ENSMUSG00000020089	Ppa1	0.0488522	-0.434826
ENSMUSG00000059975	Zfp74	0.0488885	0.434763
ENSMUSG00000036120	Rfxank	0.0489552	0.434647
ENSMUSG00000034263	Ints14	0.0489941	-0.43458
ENSMUSG00000039512	Uhrf1bp1	0.0489973	0.434575
ENSMUSG00000025893	Kbtbd3	0.0490721	0.434446
ENSMUSG00000036817	Sun1	0.0491247	0.434355
ENSMUSG00000078580	E430018J23Rik	0.0491612	0.434292
ENSMUSG00000103983	Gm20045	0.0491901	0.434242
ENSMUSG00000001029	Icam2	0.0493858	-0.433906
ENSMUSG00000028990	Lzic	0.049458	-0.433782
ENSMUSG00000042514	Klhl14	0.0494959	0.433718
ENSMUSG00000026849	Tor1a	0.0495052	-0.433702
ENSMUSG00000022414	Tab1	0.0495709	0.433589
ENSMUSG00000064289	Tank	0.0497303	-0.433317
ENSMUSG00000029449	Rhof	0.0497504	-0.433283
ENSMUSG00000034158	Lrrc58	0.0497558	0.433273
ENSMUSG00000002332	Dhrs1	0.0497708	-0.433248
ENSMUSG00000025085	Ablim1	0.0498022	0.433194
ENSMUSG00000045268	Zfp691	0.0498587	0.433098
ENSMUSG00000026822	Lcn2	0.0498926	-0.43304
ENSMUSG00000031631	Cfap97	0.0498933	0.433039
ENSMUSG00000020646	Mboat2	0.0499139	-0.433004
ENSMUSG00000020572	Nampt	0.0499233	-0.432988
ENSMUSG00000057137	Tmem140	0.0499662	0.432915
ENSMUSG00000030751	Psma1	0.049984	-0.432885
ENSMUSG00000026775	Yme1l1	0.0500017	-0.432855
ENSMUSG00000030793	Pycard	0.0500534	-0.432767
ENSMUSG00000032231	Anxa2	0.0501324	-0.432633
ENSMUSG00000028843	Sh3bgrl3	0.0501746	-0.432561
ENSMUSG00000058317	Ube2e2	0.0501763	0.432558
ENSMUSG00000053702	Nebl	0.050261	0.432415
ENSMUSG00000020841	Cpd	0.0502707	0.432398
ENSMUSG00000047473	Zfp30	0.0502743	0.432392
ENSMUSG00000003062	Stard3nl	0.0502864	-0.432372
ENSMUSG00000019863	Qrsl1	0.0502974	-0.432353
ENSMUSG00000032336	Nptn	0.0504886	-0.43203
ENSMUSG00000025393	Atp5b	0.0505642	-0.431903
ENSMUSG00000020149	Rab1a	0.0505918	-0.431856
ENSMUSG00000068922	Msto1	0.0506065	0.431832
ENSMUSG00000032712	Resf1	0.0506519	0.431755
ENSMUSG00000000439	Mkrn2	0.0506535	0.431753
ENSMUSG00000027309	4930402H24Rik	0.0507143	0.43165
ENSMUSG00000034042	Gpbp1l1	0.0507358	0.431614
ENSMUSG00000029723	Tsc22d4	0.0507413	0.431605
ENSMUSG00000037235	Mxd4	0.050758	0.431577
ENSMUSG00000096687	Mfsd4b4	0.0507837	0.431534
ENSMUSG00000036534	Slc38a7	0.0508932	0.43135
ENSMUSG00000022365	Derl1	0.050942	-0.431268
ENSMUSG00000050846	Zfp623	0.0510081	0.431158
ENSMUSG00000051730	Mettl5	0.0510624	0.431067
ENSMUSG00000068348	Gm10238	0.051065	-0.431062
ENSMUSG00000002233	Rhoc	0.0511205	-0.43097
ENSMUSG00000028789	Azin2	0.051139	0.430939
ENSMUSG00000089872	Rps6kc1	0.0511766	0.430876
ENSMUSG00000004988	Fxyd4	0.0511833	0.430865
ENSMUSG00000026029	Casp8	0.0512126	-0.430816
ENSMUSG00000075602	Ly6a	0.0513506	-0.430586
ENSMUSG00000018848	Rars	0.0513603	-0.43057
ENSMUSG00000062822	4833420G17Rik	0.0514553	0.430412
ENSMUSG00000033450	Tagap	0.0514853	0.430362
ENSMUSG00000025500	Lmntd2	0.0515847	0.430197
ENSMUSG00000004317	Clcn5	0.051625	0.43013
ENSMUSG00000032350	Gclc	0.0516986	0.430008
ENSMUSG00000041729	Coro2b	0.0518497	0.429758
ENSMUSG00000028799	Zfp362	0.0521094	0.42933
ENSMUSG00000099083	Atf7	0.0522405	0.429114
ENSMUSG00000034591	Slc41a2	0.0522534	-0.429093
ENSMUSG00000001017	Chtop	0.0523424	0.428947
ENSMUSG00000007216	Zfp775	0.0523613	0.428916
ENSMUSG00000097059	ENSMUSG00000097059	0.0523756	0.428892
ENSMUSG00000042097	Zfp239	0.0524512	0.428768
ENSMUSG00000034088	Hdlbp	0.0524643	-0.428747
ENSMUSG00000020111	Micu1	0.0524957	-0.428695
ENSMUSG00000024758	Rtn3	0.0527165	-0.428335
ENSMUSG00000015709	Arnt2	0.0527933	0.428209
ENSMUSG00000025353	Ormdl2	0.0528846	-0.428061
ENSMUSG00000020993	Trappc6b	0.0529689	0.427924
ENSMUSG00000036863	Syde2	0.053009	0.427858
ENSMUSG00000026864	Hspa5	0.0530488	-0.427794
ENSMUSG00000022136	Dnajc3	0.0530595	-0.427776
ENSMUSG00000032330	Cox7a2	0.0530608	-0.427774
ENSMUSG00000039985	Sinhcaf	0.0530818	0.42774
ENSMUSG00000033047	Eif3l	0.0530937	-0.427721
ENSMUSG00000038244	Mical2	0.0531106	0.427693
ENSMUSG00000033629	Hacd3	0.0531331	0.427657
ENSMUSG00000048832	Vps37c	0.0532036	0.427543
ENSMUSG00000024399	Ltb	0.0532288	0.427502
ENSMUSG00000055978	Fut2	0.0532813	-0.427417
[truncated: 10,792 more rows]

## Sheet: GO
Supplementary Table SI_GO
GO.ID	Term	Annotated	Significant	Expected	pval	genesymbol
GO:0043506	regulation of JUN kinase activity	93	6	1.54	0.0008	Cbs,Map3k21,Map4k2,Mapk8ip3,Ptpn22,Tnxb
GO:0001704	formation of primary germ layer	95	5	1.57	0.0016	Atoh8,Chrd,Foxa2,Foxc1,Sox17
GO:0045598	regulation of fat cell differentiation	135	9	2.23	0.0021	Atat1,Enpp1,Fndc5,Gper1,Napepld,Noct,Rorc,Taf8,Trpv4
GO:0032024	positive regulation of insulin secretion	88	6	1.46	0.0074	Cacna1d,Gper1,Gpld1,Myrip,Nlgn2,Pfkfb2
